# Supplementary material for: Improper excess light energy dissipation in Arabidopsis results in a metabolic reprogramming
Source: BMC Plant Biol. 2009 Jan 26;9:12. doi: 10.1186/1471-2229-9-12 (PMC2656510; doi:10.1186/1471-2229-9-12)
Supplement: Additional file 2 — Complete DNA microarray dataset. Excel spreadsheet showing complete DNA microarray dataset. [file 1471-2229-9-12-S2.xls]

## Sheet: suppltable2.txt
	npq4 vs wt 12940282 M	npq4 vs wt 12940282 A	oePsbS vs npq4 12940283 M	oePsbS vs npq4 12940283 A	wt vs oePsbS 12940284 M	wt vs oePsbS 12940284 A	wt vs npq4 12940285 M	wt vs npq4 12940285 A	npq4 vs oePsbS 12940286 M	npq4 vs oePsbS 12940286 A	oePsbS vs wt 12942624 M	oePsbS vs wt 12942624 A	npq4 vs wt 12942625 M	npq4 vs wt 12942625 A	oePsbS vs npq4 12939840 M	oePsbS vs npq4 12939840 A	wt vs oePsbS 12939839 M	wt vs oePsbS 12939839 A	wt vs oePsbS 12939838 M	wt vs oePsbS 12939838 A	oePsbS vs npq4 12940280 M	oePsbS vs npq4 12940280 A	npq4 vs wt 12939837 M	npq4 vs wt 12939837 A	reference	annotation
CATMA5a52090			-0.861444	7.5999																					At5g56280	COP9 signalosome subunit 6 / CSN subunit 6 (CSN6A) identical to CSN complex subunit 6A [Arabidopsis thaliana] GI:18056665, COP9 complex subunit 6 [Arabidopsis thaliana] GI:15809663; contains Pfam profile PF01398: Mov34/MPN/PAD-1 family; identical to cDNA CSN complex subunit 6A (CSN6A) GI:18056664
CATMA5a47870	0.64219	11.6064	0.45756	10.3035	0.185775	11.1253	0.35987	11.0536	-0.115509	11.407	0.121723	11.0274	0.447621	12.0083	0.135768	9.65453	-0.0790957	10.9394	-0.144903	9.58629	0.188754	10.3764	0.802413	8.53618	At5g51940	DNA-directed RNA polymerase II, putative similar to SP|O88828 DNA-directed RNA polymerase II 14.4 kDa polypeptide (EC 2.7.7.6) (RPB6) (RPB14.4) {Rattus norvegicus}; contains Pfam profile PF01192: RNA polymerases K / 14 to 18 kDa subunit
CATMA5a46300			0.975187	5.95999							-1.05724	6.52117													At5g50330	ABC1 family protein contains Pfam domain, PF03109: ABC1 family
CATMA5a42430	-0.512673	10.2859	0.0235047	8.91106			-0.242905	9.57935			4.0603	5.60229	-0.520015	9.00081					-0.199183	6.83886					At5g46450	disease resistance protein (TIR-NBS-LRR class), putative domain signature TIR-NBS-LRR exists, suggestive of a disease resistance protein.
CATMA2a28020	-0.651943	8.63745	-0.0738523	9.2572			0.451226	8.56165			-0.571557	8.37498													At2g29640	josephin family protein contains Pfam domain PF02099: Josephin; similar to Josephin-like protein (Swiss-Prot:O82391) [Arabidopsis thaliana]
CATMA2a27790							-0.0796918	7.55777																	At2g29390	sterol 4-alpha-methyl-oxidase 1 (SMO1) nearly identical to sterol 4-alpha-methyl-oxidase GI:16973469 from [Arabidopsis thaliana]; identical to cDNA sterol 4-alpha-methyl-oxidase (SMO) partial cds, GI:16973431
CATMA2a26770			1.44705	8.30799							0.460474	8.45687													At2g28355	expressed protein contains similarity to anther-specific protein GI:1448935 from [Brassica rapa]
CATMA2a26310	-0.715244	11.8715	0.642487	10.359	0.302241	10.4719	0.624117	11.2442	-0.784963	11.0887	-0.409406	10.513	-0.779781	10.3973	0.0647909	9.20131	-0.0838965	7.93122	-0.363688	9.13936	0.256059	10.2339	0.181175	7.39482	At2g27920	serine carboxypeptidase S10 family protein similar to retinoid-inducible serine carboxypeptidase precursor (GI:15146429) [Mus musculus]
CATMA2a25310			0.567408	6.29949																					At2g26960	myb family transcription factor (MYB81) contains PFAM profile: myb DNA binding domain PF00249; identical to cDNA putative transcription factor (MYB81) mRNA, partial cds GI:3941513
CATMA2a24050	0.0755351	10.7789	0.517721	9.31276	0.477191	10.0907	0.13973	10.4386	0.413141	10.0454	0.524503	9.66509	0.0172659	10.6158	0.475815	8.58766	1.36042	8.25548	-0.113605	9.6325	0.903494	9.01485	-0.148447	7.47891	At2g25670	expressed protein
CATMA2a23770	-0.087289	14.8792	-0.0759354	13.7853	0.375452	13.175	0.217294	13.8784	0.102309	14.084	0.109732	12.5723	0.33324	14.2413	-0.172143	12.8828	-0.0935702	12.3667	0.392947	12.1081	-0.23092	13.7873	0.484857	11.7278	At2g25430	epsin N-terminal homology (ENTH) domain-containing protein contains Pfam PF01417: ENTH domain. ENTH (Epsin N-terminal homology) domain;
CATMA1a48643			-0.221577	8.43631															-0.414678	8.51982					At1g59550	UBX domain-containing protein contains Pfam profile PF00789: UBX domain
CATMA1a48492			-0.81333	7			-0.564874	6.90065																		unknown protein
CATMA1a44895			-0.643811	8.09229																					At1g53810	copia-like retrotransposon family has a 8.0e-248 P-value blast match to GB:AAA57005 Hopscotch polyprotein (Ty1_Copia-element) [Zea mays]
CATMA1a38476			0.109907	7.66228							-1.42282	5.70893													At1g47520	copia-like retrotransposon family has a 3.3e-256 P-value blast match to GB:CAA72989 open reading frame 1 (Ty1_Copia-element) [Brassica oleracea]
CATMA1a37952			-0.926964	7.58061																						unknown protein
CATMA1a33485			-0.857521	8.86068																					At1g35360	copia-like retrotransposon family has a 7.5e-38 P-value blast match to GB:AAA57005 Hopscotch polyprotein (Ty1_Copia-element) [Zea mays]
CATMA1a32533											-0.779468	6.80158													At1g34230	pseudogene, similar to OSJNBb0041J06.18 blastp match of 33% identity and 2.8e-10 P-value to GP|27818010|dbj|BAC55773.1||AP005176 OSJNBb0041J06.18 {Oryza sativa (japonica cultivar-group)}
CATMA2a41960	-0.186072	9.18444	-0.994282	8.56984	-0.55963	9.56631	-0.490705	10.5406	0.394839	8.20453	0.278432	8.78495			1.04113	7.01654	-0.857882	6.42909	-0.446024	7.27777					At2g43540	expressed protein
CATMA2a41825	-0.140648	10.7871	-0.00956896	8.42775	0.722564	8.04362	0.0862547	10.5129	0.659846	8.30136	0.0544106	9.2825	1.11832	8.54188	-0.626969	6.94094			1.12681	8.18462	0.303642	9.55884			At2g43430	hydroxyacylglutathione hydrolase, mitochondrial / glyoxalase II (GLX2-1) identical to SP|O24495 Hydroxyacylglutathione hydrolase, mitochondrial precursor (EC 3.1.2.6) (Glyoxalase II) (Glx II) {Arabidopsis thaliana}
CATMA2a41200	-0.27801	14.7804	0.670695	12.6604	0.0832076	13.4379	0.193356	14.1448	-0.273943	13.2587	0.0511465	13.5791	-0.229478	14.3261	0.113883	11.3329	-0.0714974	12.5839	0.631888	11.5984	-0.0952044	13.9535	-0.1688	10.7669	At2g42770	peroxisomal membrane 22 kDa family protein contains Mpv17 / PMP22 family domain, Pfam:PF04117
CATMA2a40160																			0.450228	3.16097					At2g41780	expressed protein
CATMA2a40015	-0.445038	11.6063	0.403754	9.89986	0.355704	10.0766	0.149044	10.9068	-0.311079	10.6256	0.0706737	9.38468	-0.526428	10.3548	-1.42595	7.86348			-0.221966	9.69248	0.0967545	9.3415	2.8384	6.09383	At2g41630	transcription initiation factor IIB-1 / general transcription factor TFIIB-1 (TFIIB1) identical to transcription initiation factor IIB-1 (TFIIB1) SP:P48512 from [Arabidopsis thaliana]
CATMA2a39020			-0.772734	8.4311			-2.56663	3.48864																		unknown protein
CATMA2a38790	-0.368216	13.8009	0.507116	12.2503	-0.401381	12.9048	0.0906229	12.8134	-0.641997	12.9795	0.201722	11.3856	-0.575299	12.6208	-0.107705	10.4641	-0.149089	10.6306	0.782797	10.8935	-0.353512	11.9365	0.113521	9.48009	At2g40475	expressed protein
CATMA2a41325	-0.824775	8.58716	0.0705145	6.74743			-0.905163	8.23642	0.054099	7.3474	2.63114	6.61711	-0.351958	6.7164											At2g42930	glycosyl hydrolase family protein 17 similar to elicitor inducible chitinase Nt-SubE76 GI:11071974 from [Nicotiana tabacum]
CATMA2b37920	0.0472089	12.794	0.136096	12.6397	-0.103755	12.6747	0.0801629	12.0901	0.0635331	13.0693	-0.150287	11.5944	-0.262754	11.7409	-0.39101	10.8157	0.433639	9.07594	0.461738	10.6861	-0.0457275	11.7297	-0.135251	10.1876	At2g39670	radical SAM domain-containing protein similar to hypothetical protein PIR|S76698|S76698 contains Pfam profile PF04055: radical SAM domain protein
CATMA2b36910	0.180233	12.1057	0.532919	10.7141	0.166812	11.3711	0.628909	11.7	0.181015	11.0289	-0.0508178	10.8705	-0.230337	11.6537	-0.284608	9.86186	0.359335	10.0268	0.393053	9.59264	0.0303675	10.8724	-0.0413693	9.10285	At2g38630	expressed protein
CATMA2b32950			-1.85677	7.73361															5.88284	3.91645					At2g34830	WRKY family transcription factor
CATMA2b32300			0.386906	7.83364							0.846554	7.75554							0.179007	6.73887					At2g34180	CBL-interacting protein kinase 13 (CIPK13) identical to CBL-interacting protein kinase 13 [Arabidopsis thaliana] gi|13249125|gb|AAK16688
CATMA2a29365			-0.312189	9.01581			-2.05154	7.00141			-0.467485	8.09587							-1.30021	7.90792					At2g31150	expressed protein
CATMA2b29050			0.0535845	8.27441			-0.516934	8.03712			0.053373	8.113													At2g30820	expressed protein
CATMA3a16510	-0.155932	9.95464	-0.0746014	10.3868	-0.094848	10.7209	-0.0955177	10.9774	-0.200779	11.326	0.100907	9.80646	-0.177976	10.9742	0.0366499	9.51825	-0.595974	10.1648	0.5125	9.74666	-0.0925793	9.85172	-0.0974459	9.12125	At3g17110	pseudogene, glycine-rich protein
CATMA1a17675	-0.0438998	12.3516	-0.0517674	10.6822	0.0219588	11.241	0.066305	11.1826	0.182232	10.7084	0.261641	10.752	0.168883	11.5866	-0.282614	8.96568	-0.185308	10.3209	0.0751698	10.1297	-0.0287432	11.5143	1.38935	8.0009	At1g18640	3-phosphoserine phosphatase (PSP) nearly identical to 3-phosphoserine phosphatase GI:3759177 from [Arabidopsis thaliana]
CATMA1a15530											3.75447	5.29809							0.590711	8.94011					At1g16550	pseudogene, putative cell division cycle protein blastp match of 53% identity and 2.4e-136 P-value to GP|6069665|dbj|BAA85441.1||AP000616 EST D15969(C1695) corresponds to a region of the predicted gene.~similar to valosin-containing protein (U20213) {Oryza sativa (japonica cultivar-group)}
CATMA1a12740	-0.1752	7.22302	-0.488394	4.97491			-0.853486	7.36683			3.22212	6.18589							0.508902	5.98109					At1g13770	expressed protein contains Pfam domain, PF04884: Protein of unknown function, DUF647; contains non-consensus (GC) splice site at intron 2
CATMA1a12480			0.616325	7.78983							3.14619	6.52899							2.40815	6.08668					At1g13480	hypothetical protein
CATMA1a10430	-0.339141	8.28891			-1.45162	7.55491	0.0221838	6.83622	-0.39634	7.05524															At1g11475	DNA-directed RNA polymerase II, putative nearly identical to DNA-directed RNA polymerase II 8.2 kDa polypeptide SP:Q39290 from [Brassica napus]
CATMA1a10090	-0.0791936	11.154	0.609286	9.85996	-0.233786	9.37543	0.206754	10.3915	-0.618096	9.72254	0.35118	9.33843	-0.502192	9.53134					0.681294	8.25055	0.62107	8.58355			At1g11180	secretory carrier membrane protein (SCAMP) family protein contains Pfam domain, PF04144: SCAMP family
CATMA4a02810	0.636106	9.73642	-0.259027	10.833	0.298517	8.53022	0.268121	9.70245	-0.442665	9.58213	-0.515719	10.4447	-0.568528	8.96422			-1.11548	7.729	-1.76074	8.62174	-0.181385	8.76782			At5g04050	maturase-related contains similarity to maturase proteins from several species
CATMA4a02580			-0.588233	7.3706																					At4g02300	pectinesterase family protein contains Pfam profile: PF01095 pectinesterase
CATMA4a00580			-0.177732	9.1208	-0.55307	5.71523	0.429478	5.0222			0.127177	8.91227							-1.30244	7.9305					At4g00520	acyl-CoA thioesterase family protein contains Pfam profile: PF02551 acyl-CoA thioesterase
CATMA3a56320	-0.679595	9.35007	-0.374071	9.33569	-0.825112	7.72726	-0.664921	8.14314			-0.434891	9.06795					-3.16184	7.24593	-0.54804	9.21082					At3g63130	RAN GTPase activating protein 1 (RanGAP1) contains Pfam PF00560: Leucine Rich Repeat domains; identical to RAN GTPase activating protein 1 (GI:6708466)[Arabidopsis thaliana]
CATMA3a54190			-0.909222	6.2761							-1.07193	7.78493													At3g61035	cytochrome P450 family protein similar to Cytochrome P450 76C2 (SP:O64637) [Arabidopsis thaliana]
CATMA3a53380	-0.280179	10.7476	0.480858	10.143	0.610227	7.44798	-0.0408451	10.2124	0.275446	7.92294	0.328244	9.30141	-0.690408	9.19485	0.0174863	8.24374	-0.223654	8.23956	-0.867648	8.37787					At3g60370	immunophilin / FKBP-type peptidyl-prolyl cis-trans isomerase family protein SP:Q9M222; similar to FKBP-type peptidyl-prolyl cis-trans isomerase fkpA precursor (PPiase) (Rotamase)(SP:Q8X880) [Escherichia coli O157:H7] ; contains Pfam PF00254: peptidyl-prolyl cis-trans isomerase, FKBP-type
CATMA3a51230			0.783137	9.21982							-0.475159	8.83177													At3g58230	hypothetical protein
CATMA3a49940	0.272321	9.15615	-0.363719	9.40097	0.181085	6.64342	-0.353663	8.32666			-0.113882	8.77853	0.654115	8.66066	-2.68056	5.49185			-1.10674	7.47439					At3g56960	phosphatidylinositol-4-phosphate 5-kinase family protein similar to phosphatidylinositol-4-phosphate 5-kinase AtPIP5K1 [Arabidopsis thaliana] GI:3702691; contains Pfam profiles PF01504: Phosphatidylinositol-4-phosphate 5-Kinase, PF02493: MORN repeat
CATMA1a53350			0.699501	9.15437							-0.509699	8.67018													At1g64100	pentatricopeptide (PPR) repeat-containing protein contains Pfam profile PF01535: PPR repeat
CATMA1b52860			-0.0219829	9.09956																					At1g63640	kinesin motor protein-related C-terminal region is similar to C-term region of kinesin motor protein GB:AAB51397 (Mus musculus); contains Pfam profile: PF00225 Kinesin motor domain
CATMA1a51030							3.51997	5.64154			3.06403	3.80735													At1g61980	mitochondrial transcription termination factor-related / mTERF-related contains Pfam profile PF02536: mTERF
CATMA1a50340			-0.276796	7.97871																					At1g61290	syntaxin, putative (SYP124) similar to syntaxin-related protein Nt-syr1 GI:4206787 from [Nicotiana tabacum]
CATMA1a48530			-0.743094	6.26374							-0.975234	6.06834													At1g58400	disease resistance protein (CC-NBS-LRR class), putative domain signature CC-NBS-LRR exists, suggestive of a disease resistance protein.
CATMA1a45900			1.07067	9.90985	1.69974	9.99052	0.968676	10.3582	2.52818	10.2643	0.521064	10.0983	1.2425	9.70963	0.324647	9.16625	0.652117	8.72699	2.71446	9.9534	3.07478	7.61125	0.948343	8.80666	At1g54830	CCAAT-box binding transcription factor Hap5a, putative similar to heme activated protein GI:6289057 from (Arabidopsis thaliana) GI:14577940 CCAAT-binding protein subunit HAP5 {Hypocrea jecorina} similar to Transcription factor GB:CAA74053 GI:2398533 from [Arabidopsis thaliana] similarity to transcription factor Hap5a similar to transcription factor Hap5a [Arabidopsis thaliana](GI:6523090)
CATMA1a45690			0.580799	3.76958																					At1g54550	F-box family protein contains Pfam:PF00646 F-box domain; contains TIGRFAM TIGR01640 : F-box protein interaction domain
CATMA5a11030													-0.784357	5.89517											At5g12250	tubulin beta-6 chain (TUB6) nearly identical to SP|P29514 Tubulin beta-6 chain {Arabidopsis thaliana}
CATMA1a46660	-0.077207	10.3779	0.906952	9.15451			-0.296758	9.41421	0.255723	8.11666									1.4811	6.15246					At1g55580	scarecrow transcription factor family protein contains Pfam profile PF03514: GRAS family transcription factor
CATMA1a46610	0.110325	14.0867	-0.410425	12.1348	0.365502	11.7629	-0.453916	13.441	0.399658	12.0613	-0.244505	11.6331	-0.119223	12.1067	0.19236	11.3742	-0.186556	11.1322	-0.471101	12.125	-0.0374161	11.9426	-0.334153	9.90073	At1g55530	zinc finger (C3HC4-type RING finger) family protein contains Pfam domain, PF00097: Zinc finger, C3HC4 type (RING finger)
CATMA1a46360			-0.550729	7.62526							0.0935449	7.98172							1.23517	7.03598					At1g55290	oxidoreductase, 2OG-Fe(II) oxygenase family protein similar to GI:5924383 from [Daucus carota]; contains PF03171 2OG-Fe(II) oxygenase superfamily domain
CATMA1a46320	-0.158301	11.705	-0.0592366	10.5697	-0.470258	10.4188	-0.158317	11.4476	-0.125316	10.4304	0.241316	10.06	-0.0492628	10.565	-0.806283	9.18047	0.42913	10.0831	0.225711	9.47716	-0.22957	8.90309	0.104981	7.83649	At1g55260	protease inhibitor/seed storage/lipid transfer protein (LTP) family protein contains Pfam protease inhibitor/seed storage/LTP family domain PF00234
CATMA1a46040	0.0736154	12.3118	-0.291621	11.4994	-0.16893	11.5158	-0.304671	12.0038	-0.118393	11.773	-0.395633	11.6267	-0.153513	11.6732	-0.233319	9.60999	-0.419241	10.445	-0.469009	10.4801	-0.0941879	11.3083	-0.300538	8.83467	At1g54990	expressed protein
CATMA1a45800			-0.531803	9.06182							-0.628551	8.52735													At1g54700	hypothetical protein
CATMA1a45750	0.495681	8.64205	0.593075	9.66179	-0.155356	8.29358	-0.134209	9.01084	0.272436	8.76123	0.767986	9.46799							0.621683	7.99174			0.326679	5.29483		hypothetical protein
CATMA1a22990			-0.396986	9.41812			0.247508	6.1414			-0.380541	8.55471													At1g24130	transducin family protein / WD-40 repeat family protein contains 7 WD-40 repeats (PF00400);similar to beta transducin-like protein HET-D2Y (GI:17225210) [Podospora anserina].
CATMA1a22725	0.0612621	11.8037	0.112209	10.6117	-0.322994	11.0129	-0.0750693	11.4765	-0.0305721	11.1519	0.239623	10.7811	0.219234	10.5941	-0.358452	9.02493	-0.0293751	9.82535	-0.469532	9.69045	-0.0579607	10.6166	0.783444	7.97714	At1g23860	splicing factor RSZp21 (RSZP21) / 9G8-like SR protein (SRZ21) nearly identical to 9G8-like splicing factor SRZ21 [Arabidopsis thaliana] GI:3435096, RSZp21 protein [Arabidopsis thaliana] GI:2582643
CATMA1a22695	0.40927	11.9701	-0.114368	10.8741	0.577385	11.6796	0.516505	12.0961	0.401802	11.6103	0.442822	10.8089	0.370678	12.0302	-0.150774	10.2525	0.250248	11.3507	0.428012	10.3479	0.240024	10.6089	0.0458956	9.57072	At1g23820	spermidine synthase 1 (SPDSYN1) / putrescine aminopropyltransferase 1 identical to SP|Q9ZUB3 Spermidine synthase 1 (EC 2.5.1.16) (Putrescine aminopropyltransferase 1) (SPDSY 1) {Arabidopsis thaliana}
CATMA1a22485			0.503795	6.78398							-0.709811	8.86917													At1g23420	inner no outer protein (INO) identical to INNER NO OUTER (INO) [Arabidopsis thaliana] GI:6684816
CATMA1a22430																			-0.131426	8.99925					At1g23350	invertase/pectin methylesterase inhibitor family protein contains Pfam profile PF04043: Plant invertase/pectin methylesterase inhibitor
CATMA1a22140					-1.46455	6.56206	-0.526626	7.11091			-0.377735	8.714							-0.423201	10.3772					At1g23070	hypothetical protein contains Pfam profile PF03619: Domain of unknown function
CATMA1a22090	-0.586714	8.38618	-0.625725	7.91832	-2.1901	6.4286	0.877582	8.58583			0.339701	9.12159													At1g23030	armadillo/beta-catenin repeat family protein / U-box domain-containing protein contains Pfam domain, PF00514: Armadillo/beta-catenin-like repeats and Pfam, PF04564: U-box domain
CATMA1a05230	0.0238964	13.8618	0.28983	12.8685	0.224895	13.3103	0.348659	12.7267	0.275368	12.1651	-0.114699	12.367	0.262277	12.9646	0.430415	10.6173	0.751296	11.5635	0.619805	10.5179	0.59417	11.5526	0.0434811	9.92244	At1g06190	expressed protein
CATMA1a05190	0.65093	13.2356	-0.00439554	12.0047	0.461555	12.0252	0.1201	12.2393	0.602424	12.163	0.730492	11.2931	0.27527	12.1071	0.350114	10.5254	0.895447	10.2756	0.614507	10.4314	0.343359	11.7551	0.626301	9.9726	At1g06150	pentatricopeptide (PPR) repeat-containing protein contains Pfam profile PF01535: PPR repeat
CATMA1a04930			-0.784191	8.82453							1.95475	6.69509							0.0667291	8.17489						unknown protein
CATMA1a04880	0.0618866	11.2267	0.0166908	10.636	0.225456	10.6157	0.25155	10.6421	-0.272763	10.4047	0.0161678	9.46153	-0.00429398	10.533	-0.694799	8.3672	0.157575	9.30217	0.0727069	9.64291	-0.804943	10.0202	0.507148	7.12125	At1g05860	expressed protein
CATMA1a04590			0.0756966	8.69325							-1.70484	6.27139							1.42421	7.20751						hypothetical protein
CATMA1a04540			1.13375	5.22147							-1.21621	6.54232							-0.196259	6.67214					At1g05580	cation/hydrogen exchanger, putative (CHX23) monovalent cation:proton antiporter family 2 (CPA2) member, PMID:11500563
CATMA1a04210	-1.30796	7.25933	0.0334167	9.66852			-1.00753	7.41741			0.0699508	8.57591							0.159329	9.28554					At1g05330	expressed protein ; expression supported by MPSS
CATMA1a04160	-2.51426	8.26562	-0.136219	9.50316			-2.55848	6.61034			0.1968	7.33765							-1.83398	6.41069						unknown protein
CATMA3a42180																			0.135668	8.42605					At3g49170	pentatricopeptide (PPR) repeat-containing protein contains INTERPRO:IPR002885 PPR repeats
CATMA3a17470			0.250939	4.12869															-0.837058	7.7971					At3g18010	homeobox-leucine zipper transcription factor family protein similar to wuschel protein (GI:22087128) [Arabidopsis thaliana]; similar to HB2 homeodomain protein GB:CAA09367 from [Populus tremula x Populus tremuloides]
CATMA3a17430	0.153274	9.10446	-0.00750073	8.82263			0.569899	9.00109	-0.491224	7.93339	0.161238	8.71233	0.429054	8.85996					1.53956	8.27204					At3g17950	expressed protein ; expression supported by MPSS
CATMA3a17220	1.20896	7.99215					-1.55899	8.94554											-0.770528	7.36894					At3g17740	expressed protein
CATMA3a17170											-0.696406	6.97505							-2.59832	6.1536					At3g17715	pseudogene, similar to S-adenosylmethionine decarboxylase proenzyme 3 (EC 4.1.1.50) (AdoMetDC 3) (SamDC 3) [Contains: S-adenosylmethionine decarboxylase 3 alpha chain; S-adenosylmethionine decarboxylase 3 beta chain]. [Leaf mustar-TRUNCATED- similar to unknown protein GB:AAC69117 from [Arabidopsis thaliana]; blastp match of 49% identity and 2.4e-52 P-value to SP|Q9SDM8|DCA3_BRAJU S-adenosylmethio…
CATMA3a16890			-0.504445	8.6338							0.48852	7.36385							0.348569	8.70295					At3g17460	PHD finger family protein contains Pfam domain, PF00628: PHD-finger
CATMA3a16850	0.181578	6.22457					1.34195	8.00259											4.45137	4.81468					At3g17420	protein kinase family protein contains protein kinase domain, Pfam:PF00069; contains serine/threonine protein kinase domain, INTERPRO:IPR002290
CATMA3a16610	0.0040594	11.4805	0.170331	10.2465	0.35369	10.5608	0.106507	11.0442	0.245396	10.0716	-0.475106	9.75103	0.174683	10.2088	0.343602	9.34375	0.629376	9.67041	-0.158625	9.65628	-0.208396	9.8769	-0.727039	8.08514	At3g17205	HECT-domain-containing protein / ubiquitin-transferase family protein weak similarity to ubiquitin-protein ligase 2 [Arabidopsis thaliana] GI:7108523; contains Pfam profile PF00632: HECT-domain (ubiquitin-transferase)
CATMA3a16550			-5.05544	3.60473																					At3g17150	invertase/pectin methylesterase inhibitor family protein low similarity to SP|P83326 Pectinesterase inhibitor (Pectin methylesterase inhibitor) (PMEI) {Actinidia chinensis}; contains Pfam profile PF04043: Plant invertase/pectin methylesterase inhibitor
CATMA4a26480	0.599074	9.86827	-0.209318	10.2557	-0.0712768	7.24555	-0.394087	9.39868	-0.249256	8.73361	-0.330528	9.20429	-1.13628	8.22798	-2.06222	6.4247			-3.90567	6.86545					At4g24790	expressed protein ; expression supported by MPSS
CATMA4a26450	-0.167473	13.466	0.174803	11.9966	-0.251091	12.048	-0.119285	12.6825	-0.186773	12.09	-0.0460059	12.0795	-0.781111	12.1196	0.408388	10.6698	0.0235154	11.7466	-0.385793	11.6342	0.754111	11.0133	-0.38969	8.80267	At4g24750	expressed protein
CATMA4a26270	-0.0353299	11.8308	-0.225896	10.9839	0.198908	10.9919	-0.022274	11.7144	0.375289	11.0978	0.231592	10.3125	0.227368	10.8077	0.728789	9.51852	-0.0417439	10.3494	-0.378438	10.204	0.501644	10.4199	0.594996	8.43869	At4g24550	clathrin adaptor complexes medium subunit family protein contains Pfam profile: PF00928 adaptor complexes medium subunit family
CATMA4a26240	-0.395904	12.6359	-0.151421	10.9193	-0.344003	11.0258	-0.283771	11.621	-0.411752	11.4255	-0.27686	10.9712	0.118885	11.5036	-0.276199	10.1516	-0.0957531	10.4662	-0.498111	10.551	0.270116	10.43	-0.0964998	8.28933	At4g24510	eceriferum protein (CER2) identical to (CER2) [Arabidopsis thaliana] GI:1213594; contains Pfam profile PF02458: Transferase family
CATMA4a26040	-0.0194707	12.4589	-0.223989	10.9745	-0.109963	10.761	-0.486227	11.5109	0.550952	10.6013	-0.286024	10.78	0.130256	11.4027	0.0807693	9.82302	-0.841043	10.0851	-0.533783	10.0269	0.297265	10.2149	-0.600658	8.12315	At4g24290	expressed protein
CATMA4a26000	1.50156	8.02405	-0.288152	9.33179			-0.161146	8.03332			0.216801	9.11964													At4g24265	expressed protein
CATMA4a25790			-0.358258	8.49573							1.17229	7.81399							-0.748528	5.07741					At4g24080	HpcH/HpaI aldolase family protein similar to SP|Q47098 2,4-dihydroxyhept-2-ene-1,7-dioic acid aldolase (EC 4.1.2.-) (HHED aldolase) {Escherichia coli}; contains Pfam profile PF03328: HpcH/HpaI aldolase family
CATMA4a25740	0.0448319	12.0961	0.0591159	10.1101	0.215546	10.3952	0.183802	10.7659	0.0282895	9.99787	0.321777	10.0356	0.0142003	10.2127	0.156363	8.32345	-0.576454	9.12787	0.644304	10.2747	-0.924593	9.49264	-0.810218	7.50989	At4g24030	hypothetical protein
CATMA4a04200	0.177772	10.6512	-0.590513	9.01539	-0.867797	9.07099	-0.489553	10.014	-0.523997	9.94445	0.477726	8.56033	-0.205905	9.61806	0.55786	6.51127			1.14667	8.77462					At4g03820	expressed protein
CATMA4a03800	-0.474843	11.8189	0.554747	9.95148	0.711241	10.7653	0.99853	12.1237	-0.266722	10.6019	-0.0719537	10.4088	0.0228911	10.7101	1.49935	8.78674	-0.0695118	9.58261	0.446402	9.74084	0.963701	9.88879	1.59514	6.26667	At4g03450	ankyrin repeat family protein contains ankyrin repeats, Pfam domain PF00023
CATMA4a03740	0.187794	10.1359	0.16388	8.93748	0.226057	9.20018	-0.192249	9.26558	0.0286032	9.31246	0.129295	9.40024	0.337025	9.84284	0.663425	6.48289			1.16246	7.30911	0.118567	8.78067	-0.0537634	1.5	At4g03410	peroxisomal membrane protein-related contains weak similarity to Swiss-Prot:P42925 22 kDa peroxisomal membrane protein [Mus musculus]
CATMA4a03500	0.946249	10.4701	-0.0103826	9.52987	-0.182025	11.1714	-0.619386	10.257	1.45644	10.0191	0.561746	10.4692	0.68063	10.2898	0.0665181	8.72666	1.52149	7.61799	0.706057	9.2243	-0.385569	11.2353			At4g03180	expressed protein
CATMA4a03482	1.4174	9.21553	0.0416275	10.7979	0.425268	11.4569	-0.0487821	10.4831	0.383498	11.0097	0.762009	10.0876	0.92929	11.6139	-0.807266	9.20854	-0.453813	9.31842	0.171985	8.71011	-0.543105	8.41849	-0.673208	8.22288	At4g03160	hypothetical protein
CATMA4a03200	0.13509	10.726	0.52312	9.31623	-0.176801	10.1451	-0.0402743	10.2804	-0.126525	9.76933	0.0820983	8.94752	-0.322563	9.68423	-2.65502	7.13792	1.53342	7.64889	0.73178	8.79993	-0.218708	8.73598			At4g02850	phenazine biosynthesis PhzC/PhzF family protein contains Pfam profile: PF02567 phenazine biosynthesis-like protein
CATMA2a31170			0.173308	7.95062							-0.151132	8.22972							-1.92279	6.96509						unknown protein
CATMA2a31150	0.0359944	14.7661	-0.056492	13.4264	0.0645374	13.7073	-0.269895	14.4524	0.0932727	13.3415	-0.185007	12.828	-0.131435	13.5653	-0.0521634	12.3073	-0.0134068	12.8822	-0.242965	12.7246	0.0842327	13.702	-0.0830859	10.726	At2g32950	COP1 regulatory protein photomorphogenesis repressor; identical to COP1 regulatory protein/FUSCA protein FUS1 GI:402685 SP:P43254
CATMA2a30994	0.0555193	10.6201	0.850151	9.49185	0.836018	8.65129	0.237012	10.0408	0.136603	9.62059	-0.436568	8.93149	0.254311	9.22822			0.374701	8.207	0.0348469	8.72432	0.769952	7.98156			At2g32760	expressed protein
CATMA2a30965	-0.118731	7.66307	-0.0524108	10.1904							0.124017	8.89084	-0.218382	7.56222					0.0326313	8.98286	-0.394993	6.53371			At2g32710	kip-related protein 4 (KRP4) / cyclin-dependent kinase inhibitor 4 (ICK4) nearly identical to cyclin-dependent kinase inhibitor 4 (krp4) [Arabidopsis thaliana] GI:14422291
CATMA2a30690	-0.197159	9.84826	0.485401	8.73253			0.296412	9.18012	0.582791	6.24705	0.255035	8.6437	-0.134146	8.17655	-3.49993	6.05769			0.00534144	7.55033	-0.404257	6.87619			At2g32410	auxin-resistance protein, putative strong similarity to SP|P42744 Auxin-resistance protein AXR1 {Arabidopsis thaliana}; contains Pfam profile PF00899: ThiF family
CATMA2a30670			0.101482	7.2608							-0.324404	6.30089													At2g32370	homeobox-leucine zipper family protein / lipid-binding START domain-containing protein similar to HD-Zip homeo domain OCL5 protein (GI:8920427) [Zea mays]; contains Pfam PF00046: Homeobox domain and Pfam PF01852: START domain
CATMA2a30440	0.300599	9.55261	-0.458991	8.76486	1.54606	10.2845	-0.345965	9.55804			-0.612831	9.4529	0.154858	7.56609											At2g32170	expressed protein ;supported by cDNA GI:20259498
CATMA2a30350	-0.450467	9.9182			1.80339	5.612	0.105436	7.11741	-0.427973	8.04356	0.720129	6.98613	-0.276926	9.07149					0.819738	6.66448					At2g32070	CCR4-NOT transcription complex protein, putative similar to SWISS-PROT:Q60809 CCR4-NOT transcription complex, subunit 7 (CCR4-associated factor 1, (CAF1) [Mus musculus]
CATMA2a06700			-0.379319	9.81131							-0.151355	10.1727														pseudogene
CATMA2a06630			0.0606501	9.40839							0.107049	9.99176													At2g07685	gypsy-like retrotransposon family (Athila) has a 8.2e-13 P-value blast match to GB:CAA57397 Athila ORF 1 [Arabidopsis thaliana]
CATMA2a06360																			-1.41598	3.79248						hypothetical protein
CATMA2a06260											0.730031	7.11531													At2g07650	non-LTR retrotransposon family (LINE) has a 3.8e-41 P-value blast match to GB:AAA39398 ORF2 [Mus musculus] (LINE-element)
CATMA2a05230	0.00482596	9.91214	0.521562	8.5168	-0.476083	9.11497	-0.167117	9.52152	-0.214896	8.97811	0.0831605	9.26895	-0.297419	8.78629			-1.01306	8.46222	-0.233607	8.21027	1.24382	6.7352			At2g06540	non-LTR retrotransposon family (LINE) has a 9.6e-42 P-value blast match to GB:NP_038602 L1 repeat, Tf subfamily, member 18 (LINE-element) [Mus musculus]
CATMA5a48380	0.0311468	11.3078	0.0313518	9.45998	-0.292829	9.34198	-0.1786	10.3302	0.135903	9.99385	-0.089696	9.73652	-0.31459	10.5435	-0.368853	7.91517	-0.60677	8.5966	-0.226948	9.06808	0.239342	9.30811	-1.50275	6.16979	At5g52510	scarecrow-like transcription factor 8 (SCL8)
CATMA5a48340	-0.725446	12.3387	-0.930057	5.11441							0.642358	7.47272													At5g52460	F-box family protein contains F-box domain Pfam:PF00646
CATMA5a48130	-0.430008	9.81019	6.14028	6.335	0.26285	9.23708	0.272142	9.55458	-0.661599	9.67002	-0.406226	8.98981	0.384901	8.57475	1.87873	5.6186	-0.147461	7.49105	0.14609	7.97932			-1.64083	6.95189	At5g52190	sugar isomerase (SIS) domain-containing protein similar to 6-phospho-3-hexuloisomerase [Mycobacterium gastri] GI:6899860; contains Pfam profile PF01380: SIS domain
CATMA5a47830											4.22838	4.95345													At5g51900	cytochrome P450 family similar to cytochrome P450 86A1 (SP:P48422) [Arabidopsis thaliana]
CATMA5a47770	1.31929	7.64758					0.100806	8.61834			0.386533	10.2932													At5g51840	expressed protein
CATMA5a47570	-0.250231	9.24613	-0.241737	9.04274	0.367131	8.82153	0.762927	8.48237	0.730085	7.04257	0.900437	8.74774							0.203151	9.12366	0.691493	8.39361			At5g51640	leaf senescence protein-related (YLS7 ) annotation temporarily based on supporting cDNA gi|13122291|dbj|AB047810.1|; identical to cDNA YLS7 leaf-senescence-related protein GI:13122291
CATMA5a47520											-0.715628	7.40779													At5g51590	DNA-binding protein-related contains Pfam domain PF03479: Domain of unknown function (DUF296), found in AT-hook motifs Pfam:PF02178
CATMA5a24190	-0.703099	10.2911	-0.732774	10.1138			-0.423662	9.61821	-0.350688	8.86728	-0.208328	9.87087	0.436205	8.89498	1.63392	6.37932	-2.33821	7.88181	-0.185588	9.38431					At5g26775	non-LTR retrotransposon family (LINE) has a 5.9e-28 P-value blast match to GB:AAB41224 ORF2 (LINE-element) [Rattus norvegicus]
CATMA5a24138	-0.954481	10.1193	-0.0186491	10.88	-1.09695	9.20533	0.106487	9.5728	-0.203969	9.62334	-0.391843	9.89633	0.394802	8.72735					-0.113874	10.0488	5.15953	4.66658			At5g26620	hypothetical protein
CATMA5a23915	0.000992251	12.8449	-0.0319333	11.8088	0.192393	11.7589	0.0603439	12.4125	0.0663058	11.9809	-0.197664	11.4917	-0.0157873	12.3281	-0.108426	10.5697	-0.0416847	11.1559	-0.303582	10.9603	-0.560339	11.9157	-0.0187744	9.52838	At5g26240	chloride channel protein (CLC-d) identical to CLC-d chloride channel protein [Arabidopsis thaliana] GI:1742959
CATMA5a23870	0.208083	9.67658	-0.189239	9.85514	-2.37134	8.65661	-0.120781	9.38217	1.44029	8.5381	-0.338986	9.70697	-1.58485	8.11542			0.223307	7.47153	-0.256132	10.0964					At5g26200	mitochondrial substrate carrier family protein contains Pfam profile: PF00153 mitochondrial carrier protein
CATMA5a23570			0.703017	9.7636	0.105354	5.00281	-0.476094	9.13455	-0.294134	8.01414	-0.18871	9.1489	-0.573292	9.43631					0.342936	8.79508	0.175853	6.69569			At5g25920	hypothetical protein
CATMA5a23520	-0.842896	10.2339	0.502225	10.1274	-1.09075	8.30631	-0.160306	10.1828			-0.245969	9.66813	-0.643695	8.77991			1.06042	7.25804	0.427403	7.46038					At5g25850	F-box family protein contains F-box domain Pfam:PF00646
CATMA5a23290	-0.387865	9.56406	-0.0606567	10.4823	0.867003	6.49982	0.575894	8.85929			-0.419712	9.69553	-0.801549	7.58674					-1.88321	6.83311					At5g25520	transcription elongation factor-related contains weak similarity to transcription elongation factors
CATMA5a23250	-1.29053	8.27099	-0.356172	6.45887			-1.03992	4.22561			-0.0435593	6.27609													At5g25480	C-5 cytosine-specific DNA methylase family protein contains Pfam profile PF00145: C-5 cytosine-specific DNA methylase
CATMA5a06150	0.188416	10.2224	-0.479715	9.64938	0.0197141	5.68969	-0.575866	9.51277	1.03626	7.30332	0.102523	9.23631	-0.0985246	8.15756	-1.01819	6.28528			-0.566582	8.24626					At5g06970	expressed protein
CATMA5a06120	0.0789136	7.18203	-1.32239	10.0408			0.0742226	7.57265			-0.0407194	8.17613	-0.300119	4.74693											At5g06940	leucine-rich repeat family protein contains protein kinase domain, Pfam:PF00069; contains leucine-rich repeats, Pfam:PF00560
CATMA5a05955	-0.2348	9.97635	-0.827325	9.48727	-1.28853	8.91992	-0.0338066	9.97551	-0.159196	9.33156	-0.182799	9.66185	-1.00693	9.55355					-0.27663	6.95415	-1.36854	7.91228	-0.294757	4.43518	At5g06760	late embryogenesis abundant group 1 domain-containing protein / LEA group 1 domain-containing protein low similarity to SP|P46515 11 kDa late embryogenesis abundant protein (DS11) {Helianthus annuus}; contains Pfam profile PF03760: Late embryogenesis abundant (LEA) group 1
CATMA5a05920			-0.107942	7.02373																					At5g06740	lectin protein kinase family protein contains Legume lectins beta-chain signature, PROSITE:PS00307 and Serine/Threonine protein kinases active-site signature, PROSITE:PS00108
CATMA5a05650	-0.353562	9.12665					0.211609	5.6398																	At5g06440	expressed protein similar to unknown protein (gb|AAF23188.1)
CATMA5a05410	-0.328711	10.1169	0.600843	8.7379	-0.2347	8.63177	0.504783	9.81831	0.59134	9.63417	0.505269	9.29405	0.397773	8.21376					-0.170219	7.59121	1.38063	7.35065			At5g06210	RNA-binding protein, putative contains similarity to RNA-binding protein from [Nicotiana tabacum] GI:15822703, [Nicotiana sylvestris] GI:624925, [Solanum tuberosum] GI:15822705; contains InterPro entry IPR000504: RNA-binding region RNP-1 (RNA recognition motif) (RRM)
CATMA5a05340	2.03639	9.09702					-0.339759	7.4885			0.393816	6.38181	-0.861074	9.46336					6.68194	4.7047					At5g06140	phox (PX) domain-containing protein similar to SP|O60749 Sorting nexin 2 {Homo sapiens}; contains Pfam profile PF00787: PX domain
CATMA1a60470	0.727302	10.4686	0.66836	9.11416	1.17343	9.21096	-0.199379	10.9041	0.289165	10.277	0.0663126	8.82733	0.872748	9.93783	-0.303591	8.82655	0.591713	9.16582	0.577325	9.27422	1.29156	8.16614	0.660479	7.37922	At1g71180	6-phosphogluconate dehydrogenase NAD-binding domain-containing protein similar to SP|P23523 2-hydroxy-3-oxopropionate reductase (EC 1.1.1.60) (Tartronate semialdehyde reductase) {Escherichia coli}; contains Pfam profile PF03446: NAD binding domain of 6-phosphogluconate dehydrogenase
CATMA1a60430	-0.515484	8.68961	2.41499	7.39769	-0.679147	9.49425	-0.0446094	9.29788	-0.0839378	8.46585	-0.377842	8.8084	0.526887	7.71402					1.66718	6.13821					At1g71140	MATE efflux family protein similar to ripening regulated protein DDTFR18 [Lycopersicon esculentum] GI:12231296; contains Pfam profile PF01554: Uncharacterized membrane protein family
CATMA1a59890			-0.533401	7.61711			1.28384	5.26276			-0.262073	9.87685									0.351793	5.94418			At1g70620	cyclin-related contains weak similarity to Swiss-Prot:P35662 cylicin I (Multiple-band polypeptide I) [Bos taurus]
CATMA1a59860	-3.86987	4.55426	0.557788	8.54623	0.0142836	8.83681	0.208889	9.31458	-0.107919	9.28505	0.352378	9.22909							0.0454845	8.84537						unknown protein
CATMA1a40400			-0.596188	8.31343							-0.236149	8.01405							1.57014	6.63354					At1g49270	protein kinase family protein contains Pfam domain PF00069: Protein kinase domain
CATMA1a40350	-0.54944	8.12965	0.866821	8.60031			2.08822	5.78848			0.89218	7.21718							-0.968899	8.5806					At1g49230	zinc finger (C3HC4-type RING finger) family protein contains Pfam domain, PF00097: Zinc finger, C3HC4 type (RING finger)
CATMA1a40070	-0.555273	9.4595	0.0238237	9.21828			0.460618	8.30818	-0.607853	6.94099	-0.846229	8.5469	-3.41519	6.40085					-0.28744	8.75135					At1g48930	endo-1,4-beta-glucanase, putative / cellulase, putative similar to endo-beta-1,4-glucanase GI:4972236 from [Fragaria x ananassa]
CATMA1a40020			-1.75963	7.79117															1.83434	6.49982					At1g48870	WD-40 repeat family protein contains Pfam PF00400: WD domain, G-beta repeat; similar to WD-repeat protein 5 (WD repeat protein BIG-3) (SP: Q9UGP9) [Homo sapiens]; similar to rab11 binding protein GI:4512103 from [Bos taurus]
CATMA1a39650	-1.00186	9.7968	-0.078923	9.16469			-0.0532235	9.56013	-0.893529	8.08986	0.876974	8.6377	0.189755	7.73812					-0.670124	7.13057					At1g48550	vacuolar protein sorting-associated protein 26 family protein / VPS26 family protein contains Pfam profile PF03643: Vacuolar protein sorting-associated protein 26
CATMA1a39610			0.0150858	6.8816							0.541028	8.47864													At1g48510	cytochrome c oxidase assembly protein surfeit-related contains similarity to Swiss-Prot:Q9QXU2 surfeit locus protein 1 [Rattus norvegicus]
CATMA1a39370			0.132946	9.50125							-0.0567281	9.24668													At1g48290	expressed protein ; expression supported by MPSS
CATMA1a39310	-0.445138	11.9497	-0.0929772	11.0159	-0.206241	11.1564	-0.233333	11.7917	-0.0789919	11.0554	-0.220546	11.2204	-0.304112	11.3539	-0.170716	9.67568	0.407241	9.88208	-0.624593	9.8266	-0.34371	9.78771	0.0902561	8.42147	At1g48230	phosphate translocator-related low similarity to phosphoenolpyruvate/phosphate translocator precursor [Mesembryanthemum crystallinum] GI:9295275, SP|P52178 Triose phosphate/phosphate translocator, non-green plastid, chloroplast precursor (CTPT) {Brassica oleracea}
CATMA1a17170	0.0248448	12.3705	-0.225749	11.192	-0.00574672	11.0928	-0.0885804	11.8491	0.365251	10.4512	-0.274758	11.3598	-0.0023322	10.7686	0.0245086	9.40701	-0.146297	10.3924	-0.0987215	9.91217	-0.290635	10.5675	0.888006	7.85793	At1g18190	expressed protein similar to golgin-84 {Homo sapiens} (GI:4191344)
CATMA1a17130	-0.362486	15.3308	0.22941	13.3565	-0.0274145	13.9261	0.17945	14.252	0.172454	12.963	-0.0724115	13.4922	-0.0221055	13.6236	0.392685	12.7238	-0.437062	13.5455	-0.234463	12.7967	0.519745	13.2388	0.454045	10.7122	At1g18150	mitogen-activated protein kinase, putative / MAPK, putative (MPK8) identical to ATMPK8 [Arabidopsis thaliana] gi|7106542|dbj|BAA92222; mitogen-activated protein kinase (MAPK), PMID:12119167; similar to mitogen-activated protein kinase GI:5815410 from (Oryza sativa)
CATMA1a16870	-0.0754301	12.6367	-0.0236332	10.8411	-0.071957	11.4346	0.115515	11.9011	-0.152049	11.0763	-0.0218366	11.2561	-0.479018	11.1281	0.355233	9.27019	0.20818	10.3962	0.0837899	9.51364	1.27371	9.87624	-1.80951	7.68179	At1g17840	ABC transporter family protein similar to ABC transporter GI:10280532 from [Homo sapiens]
CATMA1a16835			0.206146	9.33189							0.928511	9.09055													At1g17820	expressed protein
CATMA1a16615	0.358531	12.484	0.102347	10.6414	0.234401	10.7171	-0.336246	11.3292	0.38885	10.9055	0.288259	10.3682	0.291972	10.9248	0.0799179	9.05328	0.129553	9.58077	-0.222955	9.40083	-0.301547	9.59215	-0.158038	7.48505	At1g17580	myosin, putative similar to myosin GI:433663 from (Arabidopsis thaliana)
CATMA1a16570	-0.0040599	13.3361	0.210097	10.5911	0.0017328	11.5733	-0.335927	12.0685	-0.559973	11.8715	0.144746	11.0599	-0.209554	10.8269	0.21418	10.0526	0.513836	10.4598	-0.1294	10.2897	-0.155304	11.6926	0.504931	8.66254	At1g17530	mitochondrial import inner membrane translocase subunit Tim17/Tim22/Tim23 family protein contains Pfam PF02466: Mitochondrial import inner membrane translocase subunit Tim17
CATMA1a16350	0.143892	8.3001	-0.728608	8.87645	-0.156113	8.39568	0.975731	8.30747	-1.62437	7.90257	-0.575287	8.31735	-1.04719	8.58861					-1.21412	6.40609	0.44763	7.64917			At1g17330	metal-dependent phosphohydrolase HD domain-containing protein-related
CATMA1a16300							0.710688	7.29611			-2.30465	6.29107													At1g17270	expressed protein
CATMA4a41470	0.396034	11.8468	0.0830978	9.95588	-0.208668	11.2286	-0.202305	11.9013	0.126091	10.8799	0.510092	10.8539	0.0154562	11.5226	-0.0269003	9.25125	-0.0180418	10.396	0.401659	9.62053	0.17721	9.46714	0.0857439	7.73242	At4g40045	expressed protein
CATMA4a41430			-0.921131	6.90609							0.0253748	9.16435													At4g40020	hypothetical protein
CATMA4a41210	-0.171615	9.8412			0.0931635	8.25068	-0.376274	10.0445			0.463572	8.90483	-0.374409	8.33368							2.63235	6.23837			At4g39820	expressed protein
CATMA4a41170	-0.242953	9.99763	-0.219975	8.99588	1.53244	9.83888	1.10494	9.85097	-0.662239	10.5338	-0.266352	10.0973	-0.518881	9.28311					1.45838	8.02322	0.315828	8.82466			At4g39780	AP2 domain-containing transcription factor, putative similar to AP2 domain containing protein RAP2.4,Arabidopsis thaliana
CATMA4a40970			1.35135	7.10114							1.34296	8.11234							3.80558	5.38657					At4g39600	kelch repeat-containing F-box family protein similar to SKP1 interacting partner 6 [Arabidopsis thaliana] GI:10716957; contains Pfam profiles PF01344: Kelch motif, PF00646: F-box domain
CATMA4a40930											0.224991	8.15607													At4g39550	kelch repeat-containing F-box family protein similar to SKP1 interacting partner 6 [Arabidopsis thaliana] GI:10716957; contains Pfam profiles PF01344: Kelch motif, PF00646: F-box domain
CATMA4a40710	0.250686	8.37425	0.364394	8.96838			1.67964	7.92937	-0.317355	8.06056	0.339455	9.39603	0.23843	7.54638					1.04217	7.31741	1.11103	7.62836			At4g39290	kelch repeat-containing F-box family protein contains F-box domain Pfam:PF00646 and Kelch motif Pfam:PF01344
CATMA4a40670	-0.186136	12.3348	-0.192686	11.1878	-0.36486	11.6372	-0.461134	11.8444	-0.567826	11.7292	-0.0723003	10.9652	-0.593034	11.566	-0.523329	9.6546	-0.226941	11.0192	-0.206227	10.4332	-0.458598	10.793	-0.992442	8.859	At4g39240	kelch repeat-containing F-box family protein similar to SKP1 interacting partner 6 [Arabidopsis thaliana] GI:10716957; contains Pfam profiles PF01344: Kelch motif, PF00646: F-box domain
CATMA3a55140	0.641023	11.5398	-0.565507	10.2254	0.157904	9.93756	-0.915281	10.7717	1.06199	9.65161	-0.106866	9.44885	0.881715	10.1817	-0.528609	8.99124	-0.0781514	8.97468	-1.24786	9.2859	-0.775239	10.2204	0.363953	7.80164	At3g62010	expressed protein
CATMA3a55090	0.112955	11.769	-0.349393	10.2986	-0.357291	10.4702	-0.0488346	10.8402	0.0557602	10.4103	-0.010602	9.81947	0.107066	10.7663	0.238623	9.19299	-0.176742	9.96665	-0.185231	9.78513	-0.475592	10.2808	0.00171581	8.0445	At3g61960	protein kinase family protein contains eukaryotic protein kinase domain, INTERPRO:IPR000719
CATMA3a54900											-0.897918	6.66685													At3g61740	PHD finger family protein (ATX3) contains Pfam domains PF00628: PHD-finger and PF00855: PWWP domain; identical to cDNA trithorax 3 (ATX3) partial cds GI:15217142
CATMA3a54840	0.110677	9.86087	-0.357392	9.53396	-0.991903	8.29917	0.134667	9.38367	-0.382671	8.66298	-0.41259	9.85784	0.225001	8.97238	-1.38278	6.88337			0.204276	9.46456	-0.420173	6.91486			At3g61690	expressed protein
CATMA3a54603	0.189885	14.3315	-0.32406	13.2253	-0.0677237	13.5069	-0.245264	14.115	0.0353676	13.7308	0.00610228	13	-0.0458226	13.9646	-0.647087	12.4416	0.732484	12.9732	0.416162	12.693	-0.979874	13.5623	0.178645	12.2733	At3g61460	zinc finger (C3HC4-type RING finger) family protein (BRH1) identical to BRH1 RING finger protein [Arabidopsis thaliana] GI:4689366; identical to cDNA BRH1 RING finger protein, GI:4689365
CATMA3a54340	-0.887293	11.2279	0.833278	9.78471	-0.0510135	11.1452	1.33922	10.1397	-0.894113	10.3615	-0.168497	10.0907	-0.544737	9.87075	1.18338	8.71609	-0.809924	9.06329	-0.311558	9.5527	-0.17428	8.74982	0.321921	7.1418	At3g61190	BON1-associated protein 1 (BAP1) identical to BON1-associated protein 1 [Arabidopsis thaliana] GI:15487384; contains Pfam profile PF00168: C2 domain; supporting cDNA gi|15487383|gb|AY045765.1|
CATMA3a54310	-0.0773893	11.1288	0.0635114	9.81819	0.154859	8.92369	0.588196	9.5511	0.534283	7.27333	-0.351773	10.3167	0.0786459	9.25682	-0.231029	8.11132					1.97701	7.72846			At3g61140	COP9 signalosome complex subunit 1 / CSN complex subunit 1 (CSN1) / COP11 protein (COP11) / FUSCA protein (FUS6) FUSCA6, COP11, CSN1; identical to FUS6 GI:432446, SP:P45432 from [Arabidopsis thaliana]; contains Pfam profile PF01399: PCI domain; identical to cDNA CSN complex subunit 1 (CSN1) GI:18056652
CATMA3a33230			0.285407	7.97623																					At3g32914	non-LTR retrotransposon family (LINE) has a 1.2e-42 P-value blast match to GB:NP_038602 L1 repeat, Tf subfamily, member 18 (LINE-element) [Mus musculus]
CATMA3a32920			0.149739	7.10716					0.71688	9.774															At3g32360	non-LTR retrotransposon family (LINE) has a 6.8e-18 P-value blast match to GB:AAA39398 ORF2 [Mus musculus] (LINE-element)
CATMA3a32010																			-1.88691	5.88657						unknown protein
CATMA3a31900			-0.321582	7.87616																					At3g31420	non-LTR retrotransposon family (LINE) has a 9.2e-45 P-value blast match to GB:NP_038607 L1 repeat, Tf subfamily, member 9 (LINE-element) [Mus musculus]
CATMA4a38190	-0.286778	11.6539	-0.633803	10.0804	0.0126518	11.2615	0.390497	10.6799	0.0768054	10.5528	-0.272752	10.6304	0.340463	11.1536	-0.842722	8.76845	0.290485	8.8413	0.742526	9.69477	-0.617298	9.91818	0.697883	8.25216	At4g36640	SEC14 cytosolic factor family protein / phosphoglyceride transfer family protein similar to polyphosphoinositide binding protein Ssh1p (GI:2739044) {Glycine max, SEC14 cytosolic factor (Phosphatidylinositol/phosphatidylcholine transfer protein) (PI/PCTP) (SP:P24859) [Kluyveromyces lactis] and to SEC14 cytosolic factor (SP:P53989) [Candida glabrata]
CATMA4a38150											1.10969	6.53833													At4g36610	hydrolase, alpha/beta fold family protein low similarity to 2-hydroxy-6-oxo-7-methylocta-2,4-dienoate hydrolase [Pseudomonas fluorescens] GI:1871461; contains Pfam profile PF00561: hydrolase, alpha/beta fold family
CATMA4a37910			3.14244	5.06012	0.138595	7.31689	1.40653	7.75871			-0.0155484	7.91436													At4g36260	zinc finger protein-related similar to lateral root primordium 1 (LRP1) [Arabidopsis thaliana] GI:882341; contains Pfam profile PF05142: Domain of unknown function (DUF702), TIGR01624: LRP1 C-terminal domain, TIGR01623: putative zinc finger domain, LRP1 type
CATMA4a37876	-0.0607039	12.0247	0.11804	11.0206	-0.469797	11.106	-0.696021	11.8049	-0.425675	11.3182	0.0382399	10.9482	-0.103612	11.4654	-0.479665	9.73507	-0.525752	10.5299	-0.825523	10.1119	0.251289	11.3636	-0.657079	8.89802	At4g36220	cytochrome P450 84A1 (CYP84A1) / ferulate-5-hydroxylase (FAH1) identical to Cytochrome P450 84A1 (Ferulate-5-hydroxylase) (SP|Q42600) [Arabidopsis thaliana]
CATMA4a37660	0.0405964	13.2296	-0.168283	11.7402	0.408514	12.1332	-0.431588	12.9836	0.12486	12.2505	-0.031443	11.194	0.933708	12.6352	-1.39701	11.1856	0.00751266	11.5478	0.089004	11.5653	-1.1051	11.9978	1.08315	9.63478	At4g36010	pathogenesis-related thaumatin family protein similar to receptor serine/threonine kinase PR5K [Arabidopsis thaliana] GI:1235680; contains Pfam profile PF00314: Thaumatin family
CATMA4a37620	0.476215	8.6498	-0.152578	9.18444							-0.0439773	8.32859							-0.923321	7.96957	-1.45734	7.91339			At4g35985	senescence/dehydration-associated protein-related similar to senescence-associated protein 12 [Hemerocallis hybrid cultivar] gi|3551958|gb|AAC34857; similar to early-responsive to dehydration stress ERD7 protein [Arabidopsis thaliana] gi|15320412|dbj|BAB63916
CATMA4a37430	0.163763	9.72208	0.593314	8.49978			-0.393915	9.30786			-0.141678	8.36787	-0.603501	7.49528					-0.613798	8.16991			-4.04845	6.98595	At4g35780	protein kinase family protein similar to protein kinase [gi:170047] from Glycine max, [gi:13124865] from Arachis hypogaea; contains Pfam protein kinase domain PF00069
CATMA4a20200	0.0428136	13.7798	-0.340051	12.0207	0.250722	12.1653	-0.171217	13.181	0.187579	13.0138	-0.228005	11.4061	0.132749	12.451	-0.184117	11.2202	-0.269918	11.9045	0.278204	11.6919	0.18744	10.1456	0.246038	9.22743	At4g19040	pleckstrin homology (PH) domain-containing protein / lipid-binding START domain-containing protein contains Pfam profiles PF01852: START domain, PF00169: PH domain
CATMA4a19610	-0.252831	11.3055	-0.265836	9.35155	0.685202	10.0369	0.151983	10.121	0.396693	9.60064	-0.258528	9.43885	0.259455	9.50528	-0.312284	8.56888	-0.376183	8.03615	-0.0934403	8.1061	0.115435	8.137	0.627696	5.96463	At4g18530	expressed protein contains Pfam profile PF05212: Protein of unknown function (DUF707)
CATMA4a19390			-0.607587	9.03289							-1.00446	6.92319													At4g18335	hypothetical protein
CATMA4a19310			-1.68625	6.94142																					At4g18260	cytochrome B561-related related to cytochrome b-561 (GI:20345443) [Mus musculus]; multidrug resistance protein, Homo sapiens, PIR2:S71841
CATMA2a44715	-0.173677	13.4111	-0.347611	11.7004	-0.0416138	12.4263	-0.107726	12.7159	-0.0166415	12.4428	0.0252147	11.87	-0.0254585	11.4294	-0.0466897	10.058	-0.338325	11.416	-0.463542	10.8759	0.653213	11.8409	-0.37288	8.91764	At2g46340	phytochrome A supressor spa1 (SPA1) identical to phytochrome A supressor spa1 (GI:4809171) [Arabidopsis thaliana]; contains 8 WD-40 repeats (Pfam PF00400) (1 weak)
CATMA2a44670							-1.15077	5.72869																		eukaryotic translation initiation factor 3 delta subunit
CATMA2a44365	0.429291	16.8051	0.10817	15.9267	0.146295	17.0062	-0.0273904	16.9704	0.106998	16.7214	0.294298	15.5432	-0.130144	16.5565	0.0475689	15.2623	0.106225	16.3442	0.255337	15.3718	0.327546	15.3321	0.212729	13.8606	At2g45960	plasma membrane intrinsic protein 1B (PIP1B) / aquaporin PIP1.2 (PIP1.2) / transmembrane protein A (TMPA) identical to plasma membrane intrinsic protein 1B SP:Q06611 from [Arabidopsis thaliana]
CATMA2a44320							0.231001	5.47419																	At2g45920	U-box domain-containing protein contains Pfam profile PF04564: U-box domain
CATMA2a44030	0.0147965	12.1164	0.663878	10.9023	-0.0259892	11.3996	0.37778	11.8314	-0.202835	11.2788	-0.0303704	10.7848	-0.100773	11.4959	-0.621435	9.65665	-0.138788	10.5127	0.0664994	10.0633	0.323051	10.4802	-0.323197	8.85683	At2g45630	oxidoreductase family protein low similarity to SP|P36234 Glycerate dehydrogenase (EC 1.1.1.29) (NADH-dependent hydroxypyruvate reductase) {Hyphomicrobium methylovorum}; contains Pfam profile PF00389: D-isomer specific 2-hydroxyacid dehydrogenase, catalytic domain
CATMA2a43740	0.606598	10.6274	-0.310616	8.74466	0.246313	8.84002	-0.630387	10.0533	0.423561	9.55103	0.362081	10.1989	0.258355	8.43517	0.178428	7.79595	-0.354066	8.52183	-0.803401	8.18723	0.0104771	8.99369			At2g45340	leucine-rich repeat transmembrane protein kinase, putative
CATMA2a43680	-2.55627	6.6496																							At2g45280	DNA repair family protein contains similarity to Swiss-Prot:O43502 DNA repair protein RAD51 homolog 3 [Homo sapiens]
CATMA2a24825	-0.266858	10.8942	0.858	9.95598	-0.247998	10.8851	0.586347	10.451	-0.670724	10.753	0.359401	10.691	0.020034	11.5161	0.859835	10.0321	0.148977	8.96998	0.663564	10.2537	-0.391699	9.83726	-0.546749	8.16147	At2g26500	cytochrome b6f complex subunit (petM), putative nearly identical to cytochrome b6f complex subunit (GI:3090403) [Arabidopsis thaliana]; alternative splice forms exist
CATMA2a24790											-1.17114	7.40448													At2g26460	RED family protein similar to Red protein (RER protein) (Swiss-Prot:Q9Z1M8) [Mus musculus]
CATMA2a24220																					0.424757	5.48756			At2g25820	transcription factor, putative similar to TINY [Arabidopsis thaliana] GI:1246403
CATMA2a23880	-3.03748	6.06464																							At2g25540	cellulose synthase, catalytic subunit, putative similar to cellulose synthase-1 [gi:9622874] and -2 [gi:9622876] from Zea mays
CATMA5a60390	-0.270937	9.45859	0.771701	8.92284	-2.08178	8.48312	-0.0501641	9.58946			-0.146686	9.69258					-2.12062	6.92274	-0.348094	6.70655					At5g64970	mitochondrial substrate carrier family protein contains Pfam profile: PF00153 mitochondrial carrier protein
CATMA5a60360	0.062307	13.964	-0.237832	12.4586	-0.477843	12.8571	-0.152009	13.2953	-0.0229989	13.0083	-0.299549	12.3562	-0.457554	12.7046	-0.249834	11.1256	-0.205058	12.0695	-0.409088	11.5082	-0.118673	12.0049	-0.575318	10.1544	At5g64930	CPR5 protein, putative Constitutive expressor of Pathogensis Related genes 5 (cpr5); regulator of disease resistance and senescence (Plant J. (2001)26(4)409-420.
CATMA5a60100	-0.0789884	12.405	0.495576	11.2865	0.0977884	11.9147	0.108233	12.1653	0.0525158	11.8443	-0.160712	11.0606	0.175181	11.4694	0.462969	9.99366	0.736184	10.1532	0.0508571	10.554	0.11067	10.7341	-0.596251	9.06545	At5g64670	ribosomal protein L15 family protein
CATMA5a60060	0.152824	10.3406	-0.0243393	9.94858	-0.577492	10.114	0.120917	9.43789	0.280033	9.81336	-0.0954626	9.99398	0.456032	9.0955	1.01583	8.32618	0.278124	7.29797	-1.58124	7.62943	0.543236	7.2663			At5g64640	pectinesterase family protein contains Pfam profile: PF01095 pectinesterase
CATMA5a59860	0.289866	11.9822	0.0487366	11.4231	-0.320853	11.5537	-0.000862482	10.971	0.597633	10.9351	-0.0449897	11.4333	0.38339	10.4183	-0.363536	10.096	-0.354054	9.93165	0.441249	10.1742	-0.140242	10.2373	0.459282	8.43542	At5g64430	octicosapeptide/Phox/Bem1p (PB1) domain-containing protein contains Pfam profile PF00564: PB1 domain
CATMA5a59820	0.563515	7.84113	-0.525456	8.05379	-1.90283	7.35282	-0.501708	7.95141			1.01282	8.05113	0.699338	7.09622											At5g64390	KH domain-containing RNA-binding protein (HEN4) contains similarity to RNA-binding protein; identical to cDNA HEN4 isoform 2 (HEN4) GI:28261404; contains Pfam domain PF00013: KH domain; identical to cDNA HEN4 (HEN4) GI:28261402
CATMA5a59600	0.623973	9.43158	-0.649992	9.25549	-0.227485	8.7238	0.169019	8.3969			-0.995955	8.41024	0.0177126	7.85373			-2.94689	5.82642	0.268252	6.22419	-0.840629	8.2113			At5g64130	expressed protein
CATMA5a59560	2.09181	7.54768			0.864761	8.69216	0.115572	8.91239			1.39249	6.30747	-0.413427	8.28823											At5g64080	protease inhibitor/seed storage/lipid transfer protein (LTP) family protein contains Pfam protease inhibitor/seed storage/LTP family domain PF00234
CATMA5a42810	-0.764886	13.3374	-0.26929	12.0969	-0.653081	13.0697	0.0181614	12.6091	-0.530383	12.0528	0.309925	12.0659	-0.149815	11.7823	0.17849	10.027	-0.773681	10.8651	-0.623829	10.9187	0.131069	10.6867	-1.05761	8.44623	At5g46800	mitochondrial carnitine/acyl carrier, putative / a bout de souffle (BOU) / CAC-like protein identical to SP|Q93XM7 Mitochondrial carnitine/acylcarnitine carrier-like protein (A BOUT DE SOUFFLE) (Carnitine/acylcarnitine translocase-like protein) (CAC-like protein) {Arabidopsis thaliana}; contains Pfam profile: PF00153 mitochondrial carrier protein
CATMA5a42770	0.665649	11.7079	0.581732	9.48582	1.01295	10.1684	-0.0519592	10.6452	0.537387	10.2017	0.146516	10.2845	0.102206	10.9851	0.100205	9.33136	-0.0234926	9.87699	-0.0271258	7.8945	1.02094	8.95887	0.635857	8.05328	At5g46760	basic helix-loop-helix (bHLH) family protein
CATMA5a42450																			-0.357292	5.64616					At5g46470	disease resistance protein (TIR-NBS-LRR class), putative domain signature TIR-NBS-LRR exists, suggestive of a disease resistance protein.
CATMA5a42190	0.485159	11.1619	-0.20424	10.778	0.0716488	11.7862	-0.0188515	11.596	0.452203	10.8886	0.103828	10.7312	0.414265	11.3882	-0.0331514	10.1233	0.195026	9.81372	-0.0853175	10.6398	-0.0321576	10.9984	-0.114677	6.26593	At5g46190	KH domain-containing protein strong similarity to unknown protein (pir||T04533)
CATMA5a41930	-0.20784	10.9447	0.0927469	9.23031	-0.331167	11.0875	1.01191	10.2797	0.109182	9.48333	-0.0960848	9.72111	-0.931015	10.3045			1.56777	8.82127							At5g45930	magnesium-chelatase subunit chlI, chloroplast, putative / Mg-protoporphyrin IX chelatase, putative similar to SP|P161127 from Arabidopsis thaliana, SP|P93162 from Glycine max, SP|O22436 from Nicotiana tabacum; non-consensus AA donor splice site at exon 1, TG acceptor splice site at exon 2
CATMA5a18320							-0.513965	4.9771																	At5g19880	peroxidase, putative similar to peroxidase [Lycopersicon esculentum] gi|296910|emb|CAA50597
CATMA5a18070	-0.189621	7.24492	0.736438	8.32008			0.68035	5.21418											0.217891	7.52806					At5g19640	proton-dependent oligopeptide transport (POT) family protein contains Pfam profile: PF00854 POT family
CATMA5a18030			0.265748	5.62337			3.91715	5.40689	-0.917005	7.91585	0.665836	6.82334							0.0752237	8.26442					At5g19600	sulfate transporter, putative similar to sulfate transporter [Arabidopsis thaliana] GI:2285885; contains Pfam profiles PF00916: Sulfate transporter family, PF01740: STAS domain; supporting cDNA gi|14141683|dbj|AB061739.1|
CATMA5a17810	0.170894	6.92113					1.91389	7.09822									-5.60871	3.89068							At5g19380	expressed protein
CATMA5a17770											0.92394	8.04508							-1.2489	4.94741					At5g19340	expressed protein
CATMA5a17520							-1.80071	8.31596			-0.0682996	8.11045							-1.06432	2.32193	-5.15648	7.10534			At5g19110	extracellular dermal glycoprotein-related / EDGP-related similar to extracellular dermal glycoprotein EDGP precursor [Daucus carota] GI:285741
CATMA5a17470	-0.088689	9.66755	0.147915	9.53071	-0.636121	9.43361	-0.295639	8.77735	-1.1584	8.92283	-0.35671	8.40448	-0.596181	8.05881			-0.763873	6.84663							At5g19070	expressed protein
CATMA5a00780	-0.652163	11.19	0.881041	9.06323	-0.864621	9.57146	0.344008	9.61518	-0.119959	8.66395	0.313113	8.80291	0.195867	9.24401			-0.642066	7.21927	0.11256	6.67492					At5g01730	expressed protein
CATMA5a00510	0.11543	11.5803	0.128588	10.1586	0.353479	10.9645	-0.0377639	11.5568	0.788993	11.2019	-0.170513	10.912	0.211366	11.9683	-0.206094	10.3883	0.540405	10.396	-0.20586	10.2273	-0.684372	11.1049	0.230639	9.03747	At5g01450	expressed protein
CATMA5a00460	0.11736	9.82151											-0.966046	7.97061											At5g01390	DNAJ heat shock protein, putative similar to SP|Q9QYJ3 DnaJ homolog subfamily B member 1 (Heat shock 40 kDa protein 1) {Mus musculus}; contains Pfam profile PF00226: DnaJ domain
CATMA5a00190	0.447753	9.48883			-0.893867	8.29001	-0.218653	8.86831	0.158816	5.7854	-0.173602	6.7109	1.10405	7.63057					-0.174676	6.9996					At5g01160	e-cadherin binding protein-related contains weak similarity to E-cadherin binding protein E7 [Mus musculus GP|9622093|gb|AAF89617
CATMA1a54750	0.27283	12.4436	-0.228645	10.8398	0.00847679	12.207	0.149384	12.314	0.481701	11.4474	0.650395	11.1035	0.228492	10.9922	0.915705	9.72365	0.47747	9.945	0.0129863	10.4939	-0.11914	10.8413	0.519985	9.29693	At1g65430	zinc finger protein-related contains weak similarity to zinc finger proteins and a Pfam:PF01485 IBR domain
CATMA1a54346	0.108572	10.3861	-0.41385	9.35607	-0.0984286	10.1124	-0.455563	10.3238	-0.399434	10.4891	-0.145691	10.576	1.29554	10.2636	0.212818	9.05731	-1.18776	9.63188	0.14	9.77229	-0.565582	9.52398	0.457049	6.5117	At1g65060	4-coumarate--CoA ligase 3 / 4-coumaroyl-CoA synthase 3 (4CL3) identical to SP|Q9S777 4-coumarate--CoA ligase 3 (EC 6.2.1.12) (4CL 3) (4-coumaroyl-CoA synthase 3) {Arabidopsis thaliana}
CATMA1a54090							1.24199	8.04075	-0.643638	6.93054															At1g64790	translational activator family protein similar to HsGCN1 [Homo sapiens] GI:2282576
CATMA1a54040	0.140235	12.0389	0.247433	11.6061	-0.102249	11.1899	0.424087	11.1749	0.262879	11.0344	0.347186	11.4164	-0.43079	11.7967	0.525734	11.0591	1.27301	9.89922	-0.110238	9.84443	0.151001	10.2003	-0.341486	9.72467	At1g64720	expressed protein weak similarity to SP|P53809 Phosphatidylcholine transfer protein (PC-TP) {Rattus norvegicus}
CATMA1a53800	0.00623563	11.1585	0.461094	10.5548	-0.373391	11.5106	-0.238088	12.1533	-0.425852	10.8159	-0.246661	11.1039	-0.96277	10.7106	0.689826	9.20116	-0.787733	10.1154	2.64225	6.04174	2.0315	10.3131			At1g64510	ribosomal protein S6 family protein similar to plastid ribosomal protein S6 precursor GB:AAF64311 GI:7582401 from [Spinacia oleracea]
CATMA1a30740									-3.26149	8.64205																unknown protein
CATMA1a11340	0.486387	10.0872	0.899095	8.41421	0.217425	9.26997	0.636804	9.57037	1.2087	8.55059	0.0579432	9.00344	0.127504	8.86636	0.234419	7.81493					0.316361	8.06954			At1g12310	calmodulin, putative similar to calmodulin SP:P04465 from [Trypanosoma brucei gambiense]
CATMA1a11090											0.601313	5.30643													At1g12040	leucine-rich repeat family protein / extensin family protein (LRX1) similar to extensin-like protein [Lycopersicon esculentum] gi|5917664|gb|AAD55979; contains leucine-rich repeats, Pfam:PF00560; contains proline rich extensin domains, INTERPRO:IPR002965
CATMA1a11050											-1.91977	6.09984													At1g12000	pyrophosphate--fructose-6-phosphate 1-phosphotransferase beta subunit, putative / pyrophosphate-dependent 6-phosphofructose-1-kinase, putative strong similarity to SP|Q41141 Pyrophosphate--fructose 6-phosphate 1-phosphotransferase beta subunit (EC 2.7.1.90) (PFP) ((PPI-PFK) {Ricinus communis}; contains Pfam profile PF00365: Phosphofructokinase
CATMA1a10810	-0.62324	11.4871	-0.309658	9.06884	0.329654	10.1882	0.134937	11.0226	0.183342	10.4491	-0.3527	10.0854	-0.112337	10.4118	-0.304956	8.43024	-0.249711	9.1008	0.320341	8.57061	0.417183	9.53223	-1.89712	6.77357	At1g11790	prephenate dehydratase family protein similar to gi|2392772 and is a member of the PF|00800 Prephenate dehydratase family. ESTs gb|T21562 and gb|T21062 come from this gene
CATMA1a10760	-0.511663	9.92004	0.0887492	9.4292	-0.716232	9.12002	-0.523894	8.68402	-0.720742	8.12186	-0.272172	8.62816	0.19279	7.09368											At1g11760	expressed protein weak similarity to Pfam PF01648: 4'-phosphopantetheinyl transferase superfamily
CATMA1a10520											0.207326	6.62774													At1g11560	OST3/OST6 family protein contains Pfam profile PF04756: OST3 / OST6 family
CATMA4a32720	0.224999	9.92131	0.0812176	8.2034	0.283898	8.12855	-1.66696	7.11102			-0.330307	8.77085	1.53514	5.49363							0.23355	7.76976			At4g31040	proton extrusion protein-related contains weak similarity to Proton extrusion protein pcxA (Swiss-Prot:P75028) [Synechocystis sp.]
CATMA4a32470											-0.664747	7.96574													At4g30850	expressed protein contains Pfam domain, PF03006: Uncharacterised protein family (Hly-III / UPF0073)
CATMA4a32430	0.0928803	9.7292	-0.265675	7.82249	0.478245	6.69212	-0.130294	9.07351			0.91316	8.26785													At4g30820	cyclin-dependent kinase-activating kinase assembly factor-related / CDK-activating kinase assembly factor-related contains similarity to CDK-activating kinase assembly factor MAT1 (RING finger protein MAT1) (Menage a trois) (CDK7/cyclin H assembly factor) (Swiss-Prot:P51950) [Marthasterias glacialis]
CATMA4a32190	-0.233536	10.9334	0.175934	8.90348	0.544393	9.60059	-0.537423	9.64991	-0.276942	9.16863	-0.241053	9.62855	-0.749499	8.23669			-1.07666	8.1138	-0.249442	7.18446	4.31967	6.78594			At4g30580	phospholipid/glycerol acyltransferase family protein
CATMA3a49190			0.423428	8.39698							0.340817	8.78029													At3g56250	expressed protein
CATMA3a48950	-0.364006	10.8566			-0.0223917	11.5476	1.10016	10.8364	1.12864	11.0292	0.242958	6.8262	1.72848	10.3208					0.921056	6.859	1.85422	9.21292			At3g55980	zinc finger (CCCH-type) family protein contains Pfam domain, PF00642: Zinc finger C-x8-C-x5-C-x3-H type (and similar) and Pfam domain, PF00023: Ankyrin repeat
CATMA3a48405	0.368421	10.578	0.306027	10.6803	0.11229	10.2274	1.0153	10.3155	0.100452	10.5631	0.227212	11.9212	-0.233839	11.02	1.24781	10.0639	0.708523	9.8869	0.548762	10.9977	-0.0773615	11.0053	0.594781	10.1251	At3g55440	triosephosphate isomerase, cytosolic, putative strong similarity to triosephosphate isomerase, cytosolic from Petunia hybrida [SP|P48495], from Coptis japonica [SP|P21820]
CATMA3a24490			0.842279	6.95859			-1.95135	6.52143			0.0566412	8.37688													At3g24535	expressed protein ; expression supported by MPSS
CATMA3a24450	-0.937472	8.53478	0.154607	8.53787	-0.537791	4.04902					-0.0942829	9.97363	-0.0173653	6.31194											At3g24515	ubiquitin-conjugating enzyme, putative similar to Ubiquitin-conjugating enzyme E2 (Ubiquitin-protein ligase) (Ubiquitin carrier protein) from {Xenopus laevis} SP|P51669, {Schizosaccharomyces pombe} SP|P46595, {Caenorhabditis elegans} SP|P35129; contains Pfam profile PF00179: Ubiquitin-conjugating enzyme
CATMA3a24210			0.243618	9.02236																					At3g24270	hypothetical protein
CATMA3a24000	-0.463242	10.2844	0.00987909	8.2279			1.6544	6.7923	1.6936	7.24279	-1.19865	9.52169	-1.02393	9.24618					4.04034	5.40448					At3g24070	zinc knuckle (CCHC-type) family protein contains Pfam profile: PF00098 zinc knuckle
CATMA3a23970	-0.101779	11.0168	-0.261538	10.5691	0.358753	10.8224	0.172627	11.2442	0.474667	10.7962	-0.154851	11.1552	0.154507	10.9012	-0.0314775	9.60591	0.31772	9.31816	-1.07331	7.53617	0.824356	10.2258			At3g24040	glycosyltransferase family 14 protein / core-2/I-branching enzyme family protein contains Pfam profile: PF02485 Core-2/I-Branching enzyme
CATMA3a23700	0.170216	10.5046	0.600113	10.0428	-0.133534	10.6943	0.596687	10.5865	0.055901	10.5961	0.214243	10.389	0.146523	9.75334	0.0329829	8.05328	0.694657	8.69734	-0.0404589	8.91165	0.316445	8.02422	-0.169998	6.64508	At3g23760	expressed protein
CATMA3a23660	0.184029	9.29961	-0.221252	9.629	-0.226466	9.67867	-0.378158	9.99186	-0.467122	9.20348	-0.317713	9.64466	0.528322	8.45142					-1.07311	6.91486	-0.38629	7.95084			At3g23710	chloroplast inner membrane import protein Tic22, putative similar to Tic22 [Pisum sativum] gi|3769671|gb|AAC64606; contains Pfam domain PF04278: Tic22-like family
CATMA3a10740	-0.0479865	11.038	-0.640885	9.21972	-0.745905	9.912	-0.299201	10.0046	0.416526	8.67607	0.151801	9.85382	-0.467025	9.13629	-0.247688	7.2113	0.934798	7.49452	0.765094	7.71972	-0.24271	8.37508			At3g11800	expressed protein
CATMA3a10700	-0.236736	10.8111	-0.134477	9.95674	-0.346545	10.4275	0.746875	10.5295	-0.453731	10.2477	0.341117	10.3014	0.102666	10.0252	-0.231185	9.04301	0.561093	8.54288	1.84264	7.14709	0.0417235	9.53078			At3g11770	expressed protein
CATMA3a10510													-2.25073	7.87107			-2.0156	7.62539							At3g11560	expressed protein
CATMA3a10480											0.146518	7.68035													At3g11520	cyclin, putative (CYC2) similar to cyclin [Arabidopsis thaliana] GI:1360646; contains Pfam profiles PF00134: Cyclin, N-terminal domain, PF02984: Cyclin, C-terminal domain; identical to cDNA cyclin box (cyc2) partial cds GI:456019
CATMA3a10030	-0.24444	11.0662	-0.512501	10.6401	-0.100985	10.3471	-0.385275	11.0491	-0.00497112	10.785	-0.687006	10.4184	-0.368191	10.4518	-0.136505	8.55318	0.350044	10.0024	-1.44406	9.6178	-0.136688	10.1599	-2.15242	7.75951	At3g10980	expressed protein
CATMA3a06150	0.081369	12.1454	-0.0706133	10.1483	0.350598	10.93	-0.00997109	11.4879	0.00340424	10.9992	-0.356328	10.8372	0.200722	10.8998	-0.0521105	9.50878	0.0172465	10.3123	0.436637	9.901	-0.757425	10.4843	0.378678	7.46018	At3g06960	expressed protein
CATMA3a06110	-0.0764147	11.5977	0.0253637	10.0793	0.0482072	10.765	-0.114353	11.058	-0.598318	10.5531	-0.0915807	10.5807	0.525614	10.1678	-0.0628577	9.09791	0.0105903	9.84476	-0.00612095	9.99849	-0.365957	7.23774	-0.980976	8.35738	At3g06930	protein arginine N-methyltransferase family protein similar to protein arginine methyltransferase [Mus musculus] GI:5257221
CATMA3a05870			0.673281	7.65844							0.358984	6.56464							0.872275	7.17215			-3.2274	5.54637	At3g36659	invertase/pectin methylesterase inhibitor family protein similar to extensin-like protein [Zea mays] GI:5917666
CATMA3a05830	0.277401	8.83888									0.324397	9.27943													At3g66652	fip1 motif-containing protein contains Pfam profile PF05182: Fip1 motif
CATMA3a05620							-1.23944	4.88574																	At3g06480	DEAD box RNA helicase, putative similar to RNA helicase DRH1 [Arabidopsis thaliana] GI:3149952; contains Pfam profiles PF00270: DEAD/DEAH box helicase, PF00271: Helicase conserved C-terminal domain, PF00397: WW domain
CATMA3a05570	0.40945	11.4296	-0.367662	10.1623	0.122329	10.0893	-0.219202	10.7109	-0.178839	10.0126	0.139024	10.4937	0.554164	10.7078	0.212145	8.79273	-1.46024	9.56042	-0.757874	8.6488	-0.256516	9.37498	0.753464	6.87178	At3g06450	anion exchange family protein similar to putative Anion exchanger family members: GB:AAD39673, GB:AAD55295 [Arabidopsis thaliana]
CATMA2a38420			-1.19553	12.726															-3.57153	6.78611					At2g40160	expressed protein
CATMA2a38170	0.0960934	11.8906	-0.569656	9.96686	-0.525235	10.5576	-0.645527	11.0482	0.0373173	10.3859	-0.256252	10.4762	-0.017339	10.069	0.368064	8.5381	-0.339347	9.7695	-0.782325	9.18073	0.604667	9.63317			At2g39950	expressed protein
CATMA2a37580	0.516174	10.4276	-0.826721	8.71407	0.0503185	7.44956	-1.05961	9.15703			0.108584	8.56211	4.7424	6.14386			0.464306	6.23596							At2g39340	SAC3/GANP family protein contains Pfam profile: PF03399 SAC3/GANP family
CATMA2a18360			0.907796	8.02991							0.149825	8.95906													At2g19850	hypothetical protein
CATMA2a18310	0.619172	9.42961	0.93616	8.95155	-0.318557	9.30112	0.047189	9.90174	0.441462	9.33162	-0.17476	9.45053	0.257527	9.30263	-0.718542	8.27093			0.792828	7.992	-0.832263	8.42942	-0.0981624	7.12692	At2g19780	leucine-rich repeat family protein / extensin family protein contains leucine rich-repeat (LRR) domains Pfam:PF00560, INTERPRO:IPR001611; similar to leucine-rich repeat/extensin 1 (GI:13809918) [Arabidopsis thaliana]; contains similarity to disease resistance protein [Lycopersicon esculentum] gi|3894383|gb|AAC78591
CATMA2a18025	-1.18165	8.64659	3.47791	6.75042			0.0823497	8.73272	-0.11596	8.13039	-0.395916	9.87285							2.0823	6.23812	-0.235076	7.25711			At2g19450	diacylglycerol O-acyltransferase / acyl CoA:diacylglycerol acyltransferase (DGAT) identical to gi:5050913, gi:6625553
CATMA2a17750											0.328294	6.72676														unknown protein
CATMA2a17490			0.400837	8.64007							1.27606	8.88958							0.452383	9.63167					At2g18890	protein kinase family protein contains protein kinase domain, Pfam:PF00069
CATMA2a17474	0.0315087	10.9081	-0.763934	9.23034	0.821929	9.36894	0.00198205	10.3475			-0.298602	9.58528	-0.0428955	8.90271					0.408714	8.63101	-0.159749	7.77239			At2g18860	syntaxin family protein similar to Syntaxin 61 (AtSYP61) (Osmotic stess-sensitive mutant 1) (Swiss-Prot:Q946Y7) [Arabidopsis thaliana]
CATMA5a36690											-0.0159304	4.50141													At5g41030	TCP family transcription factor, putative similar to PCF1 (GI:2580438) and PCF2 [(GI:2580440) Oryza sativa] ; similar to unknown protein (emb|CAB61988.1)
CATMA5a36620	0.224534	14.1185	0.400067	13.6968	-0.164745	14.7437	0.525897	14.2032	-0.411091	14.2347	0.291094	13.893	-0.178835	12.9172	0.6932	12.4784	0.171049	13.1498	-0.107407	12.8696	0.944106	12.5205	-0.488544	11.5749	At5g40950	50S ribosomal protein L27, chloroplast, putative (RPL27) identical to SP|Q9FLN4 ribosomal protein L27, chloroplast precursor {Arabidopsis thaliana}; similar to SP|P30155 50S ribosomal protein L27, chloroplast precursor (CL27) {Nicotiana tabacum}
CATMA5a36420											2.58791	5.00701													At5g40720	expressed protein contains Pfam profile PF01697: Domain of unknown function
CATMA5a35860	-0.459964	7.50035									-2.18134	6.42118													At5g40200	DegP protease, putative contains similarity to DegP2 protease GI:13172275 from [Arabidopsis thaliana]
CATMA5a12580			1.82079	6.76215							-1.19164	6.98555													At5g14350	plastocyanin-like domain-containing protein similar to NtEPc [Nicotiana tabacum] GI:4514716; contains Pfam profile PF02298: Plastocyanin-like domain
CATMA5a12550							0.661778	6.15871																	At5g14310	expressed protein low similarity to PrMC3 [Pinus radiata] GI:5487873
CATMA5a12330	1.0964	6.66026	-0.356375	8.52883			0.238882	8.80965	-0.161001	8.76858	-0.305402	8.43791							3.5684	5.18097					At5g14105	expressed protein
CATMA5a12290			-0.371779	10.4051							0.196239	8.76963													At5g14070	glutaredoxin family protein contains INTERPRO Domain IPR002109, Glutaredoxin (thioltransferase)
CATMA5a11870	0.180895	11.7702	-0.0703542	9.59357	-0.292962	10.072	-0.754328	11.0828	-0.157538	10.4865	0.0538301	10.5755	-0.355259	11.2201	0.0328251	7.82544	-0.961088	9.80117	-0.584661	9.38855	-0.978021	9.97303			At5g13640	lecithin:cholesterol acyltransferase family protein / LACT family protein similar to SP|P40345 Phospholipid:diacylglycerol acyltransferase (EC 2.3.1.158) (PDAT) {Saccharomyces cerevisiae}; contains Pfam profile PF02450: Lecithin:cholesterol acyltransferase (phosphatidylcholine-sterol acyltransferase)
CATMA1a67130	0.20409	11.1179	0.435096	9.96067	-0.294119	10.1957	-0.366843	10.6018	-0.104435	10.0996	0.732429	9.79502	0.00857699	10.0147	-0.158493	8.86582	-0.335734	9.73483	0.0376522	9.42415	-0.360096	10.0222	0.169084	7.85373	At1g78020	senescence-associated protein-related similar to senescence-associated protein SAG102 (GI:22331931) [Arabidopsis thaliana]
CATMA1a66900	0.125917	9.94097	-0.458754	8.75473	-0.353061	8.39177	0.548683	9.699	-0.589324	9.19216	1.11346	9.16867	-0.063208	8.8722					0.584956	8.42969					At1g77750	30S ribosomal protein S13, chloroplast, putative similar to putative 30S ribosomal protein S13, chloroplast precursor GB:P42732 [Arabidopsis thaliana]
CATMA1a66860	0.266666	9.96209	-0.764552	8.62829	0.585349	8.49595	-0.0176848	8.95014			-0.684634	9.18016	0.65797	8.38576	-0.243508	6.84084									At1g77710	expressed protein similar to hypothetical protein GB:P34661 [Caenorhabditis elegans]
CATMA1a66590	-0.27188	9.48428	-0.495412	8.14746	0.316217	9.33474	0.236922	9.3361	0.255417	8.97714	-0.0688409	9.67987	0.226853	8.45841			0.155677	8.07047			0.193248	7.5678			At1g77370	glutaredoxin, putative similar to glutaredoxin [Ricinus communis] gi|1732424|emb|CAA89699
CATMA1a66315											-0.489724	6.71418													At1g77110	auxin transport protein, putative similar to auxin transport protein EIR1 GI:3377507 from [Arabidopsis thaliana]
CATMA1a47935											-3.58752	6.58167													At5g25045	copia-like retrotransposon family has a 1.9e-186 P-value blast match to GB:AAB82754 retrofit (TY1_Copia-element) [Oryza longistaminata]
CATMA1a47380											-0.0107578	7.2999													At1g56290	CwfJ-like family protein contains Pfam profiles PF04677: Protein similar to CwfJ N terminus 1, PF04676: Protein similar to CwfJ N terminus 2
CATMA1a47320	0.0648106	9.92226	1.52988	8.56455	-0.935552	9.01628	-0.649466	10.0161	-0.70955	9.0801	-0.299639	8.27729	-1.35189	8.95147					-0.456113	5.56593	-0.55678	7.08355			At1g56220	dormancy/auxin associated family protein similar to Auxin-repressed 12.5 kDa protein (Swiss-Prot:Q05349) [Fragaria ananassa]; similar to auxin-repressed protein (GI:927034) [Fragaria x ananassa]; similar to dormancy-associated protein (GI:2605887) [Pisum sativum]
CATMA1a24330	0.573551	10.4127	-0.700833	10.8028	-0.934518	10.7195	-0.130863	11.2712	-0.384948	10.6863	0.297695	9.97698	-0.151159	9.70285	-0.44636	6.88657	-0.949343	8.9008	-0.281859	8.89553	0.0403548	10.7478			At1g26110	expressed protein
CATMA1a24110											2.33876	7.60305													At1g25430	non-LTR retrotransposon family (LINE) has a 8.0e-45 P-value blast match to GB:NP_038607 L1 repeat, Tf subfamily, member 9 (LINE-element) [Mus musculus]
CATMA1a24070											2.61094	7.40227													At1g25410	adenylate isopentenyltransferase 6 / adenylate dimethylallyltransferase / cytokinin synthase (IPT6) identical to adenylate isopentenyltransferase (IPT6) [Arabidopsis thaliana] GI:14279064
CATMA1a23590	-0.184223	10.514	-0.511298	9.32249	0.613863	8.30917	-0.0703406	8.3748	-0.149582	8.94017	-0.413869	9.34149	1.00494	7.9674			1.47419	6.58096	1.53138	6.54091	-0.337525	7.85712			At1g24706	expressed protein
CATMA1a23560	-0.212134	11.3225	0.04107	9.67532	-0.537879	9.52637	0.155195	10.3715	-0.0166912	9.63013	0.296877	10.0419	-0.612008	8.95381			0.0687223	8.77285					-1.12204	6.16461	At1g24610	SET domain-containing protein low similarity to SP|Q43088 Ribulose-1,5 bisphosphate carboxylase/oxygenase large subunit N- methyltransferase, chloroplast precursor (EC 2.1.1.127) {Pisum sativum}; contains Pfam profile PF00856: SET domain
CATMA1a23290	-1.04122	8.98316	-0.297389	7.29949							-0.377412	8.62744													At1g24350	expressed protein contains Pfam domain, PF02681: Uncharacterized BCR, COG1963
CATMA1a06370	-0.371991	10.2538	1.37031	8.03624	0.0216599	8.2185	0.795399	8.98197	0.0642108	8.52768	0.198841	8.51292	-0.00511126	8.1905											At1g07300	josephin protein-related similar to Josephin-like protein (Swiss-Prot:O82391) [Arabidopsis thaliana]
CATMA1a06100	0.591128	10.1763	3.12366	7.17322	0.184854	8.18817	0.429937	9.01994	-1.12919	9.07203	0.844725	8.64524					-0.596027	7.62991	0.284574	4.56464					At1g07030	mitochondrial substrate carrier family protein contains Pfam profile: PF00153 mitochondrial carrier protein
CATMA1a06060	-0.692354	11.0628	1.25149	8.26187	0.386195	9.45273	0.421667	9.5582	-0.331915	8.90764	-0.57931	9.68991	0.647096	9.09558					-0.249275	10.4566					At1g07000	exocyst subunit EXO70 family protein similar to leucine zipper protein GI:10177020 from [Arabidopsis thaliana] contains Pfam domain PF03081: Exo70 exocyst complex subunit;
CATMA1a05790	-1.19768	7.38724					-0.210436	7.48521			0.132019	7.31556													At1g06730	pfkB-type carbohydrate kinase family protein contains Pfam profile: PF00294 pfkB family carbohydrate kinase
CATMA1a05510	-4.6892	6.90186									0.562568	7.9599													At1g06475	expressed protein
CATMA1a05470											-0.505108	6.74818													At1g06440	expressed protein
CATMA3a43940							-0.313651	8.04644			2.76386	5.33311													At3g50930	AAA-type ATPase family protein contains Pfam profile: ATPase family PF00004
CATMA3a43900			-1.72824	10.4936	-4.07858	6.03136					-0.190319	9.17684													At3g50890	zinc finger homeobox family protein / ZF-HD homeobox family protein hypothetical protein T8K22.16 - Arabidopsis thaliana, chromosome II BAC T8K22, PIR2:T00609
CATMA3a43700	-1.17524	8.41709	2.75527	7.36989			-0.369605	8.63149			-0.422124	7.90561													At3g50700	zinc finger (C2H2 type) family protein contains Pfam domain, PF00096: Zinc finger, C2H2 type
CATMA3a43500	0.189626	12.0263	-0.178177	10.5049	0.162135	10.7704	0.286594	11.0749	0.00754263	10.9057	0.262343	10.6883	-0.351606	11.5336	-0.735821	9.49215	0.402873	10.4452	0.951115	9.58392	-0.720304	9.87258	1.22104	8.44103	At3g50430	expressed protein
CATMA3a18660	-1.64898	9.54356	0.370966	8.50228	0.547495	8.84314	0.261045	9.47943	-0.0205313	8.7101	-0.0953652	8.62857													At3g19010	oxidoreductase, 2OG-Fe(II) oxygenase family protein contains similarity to flavonol synthase (FLS) from [Solanum tuberosum] SP|Q41452, {Petunia hybrida} SP|Q07512; contains Pfam profile PF03171: oxidoreductase, 2OG-Fe(II) oxygenase family
CATMA3a18620																			2.33911	8.40278					At3g18970	pentatricopeptide (PPR) repeat-containing protein contains Pfam profile PF01535: PPR repeat
CATMA3a18360	-0.807171	8.91975			-1.46861	8.68238	0.175176	7.88202			0.0932721	8.95327									2.79471	4.96685			At3g18750	protein kinase family protein contains protein kinase domain, Pfam:PF00069
CATMA3a18320							0.195004	2.04373			-0.18205	5.16096													At3g18710	U-box domain-containing protein similar to immediate-early fungal elicitor protein CMPG1 [Petroselinum crispum] GI:14582200; contains Pfam profile PF04564: U-box domain
CATMA3a18110	0.833376	10.6162	-0.00302653	9.69597	0.306786	9.44307	-0.0234241	10.9496	0.779739	9.8559	0.398685	9.92817	0.992793	9.72675	-0.221561	9.23445	0.0305198	9.46318	0.0499953	8.75813	-0.978468	8.46707			At3g18520	histone deacetylase family protein similar to SP|P53973 Histone deacetylase HDA1 {Saccharomyces cerevisiae}; contains Pfam profile PF00850: Histone deacetylase family; AT-acceptor splice site at intron 7
CATMA3a18070											2.29612	5.79107													At3g18485	hypothetical protein
CATMA3a17800											-0.0183736	6.02407							-1.43785	6.35292					At3g18260	reticulon family protein (RTNLB9) weak similarity to RTN2-C [Homo sapiens] GI:3435090; contains Pfam profile PF02453: Reticulon
CATMA3a17750	-0.0422241	8.46885			-1.13962	8.28463	4.12042	3.62869			0.267246	7.98508	1.1834	7.43605					-0.443419	7.30048					At3g18215	expressed protein contains Pfam profile PF04654: Protein of unknown function, DUF599
CATMA4a27500	-0.0621853	10.4735	0.46963	9.46678	-0.321294	10.0161	-0.329301	9.97548	-0.357075	9.44394	-0.143689	8.23865	-0.68837	9.68789	0.325057	7.11102			1.13711	8.52764	1.27571	8.30333			At4g25830	integral membrane family protein contains TIGRFAM TIGR01569 : plant integral membrane protein TIGR01569; contains Pfam PF04535 : Domain of unknown function (DUF588)
CATMA4a27460	0.298495	8.96575			-0.402275	7.05041	-0.308556	9.17014			-2.3074	7.14458	0.276877	7.22457					0.970355	4.50141					At4g25770	expressed protein
CATMA4a27220	2.71683	5.26569	1.01766	7.75042	0.389302	6.71516	0.111202	8.991			0.361546	7.32294					2.73398	5.16321	-1.84316	7.0808					At4g25520	transcriptional co-regulator family protein contains similarity to GP|18033922|gb|AAL57277 SEUSS transcriptional co-regulator [Arabidopsis thaliana]
CATMA4a26990	0.199302	6.68097					1.57209	7.86393			-1.33804	7.29319													At4g25290	deoxyribodipyrimidine photolyase family protein / DNA photolyase family protein contains Pfam domain, PF00875: deoxyribodipyrimidine photolyase
CATMA4a26950			0.41908	7.89458	-3.38334	7.53832					-0.798451	6.86396	-0.836558	6.45569							-0.66698	6.92206			At4g25260	invertase/pectin methylesterase inhibitor family protein low similarity to pectinesterase from Phaseolus vulgaris SP|Q43111, Lycopersicon esculentum SP|Q43143, Arabidopsis thaliana SP|Q42534; contains Pfam profile PF04043: Plant invertase/pectin methylesterase inhibitor
CATMA4a26730	0.0190318	10.943	0.0776257	11.2221	0.371032	10.8193	0.329164	11.4949	-0.068784	11.2102	0.103187	10.7839	0.338677	10.6156	-0.130216	9.3309	0.187368	10.7895	0.302878	9.52597	-0.0593365	9.60329	-0.339934	7.83234	At4g25030	expressed protein
CATMA3a00890	0.493476	9.12525	0.675894	8.04664	-0.891228	8.59267	-0.724167	9.37631	-0.216453	7.28957	-0.407605	8.20581					-4.48973	6.7503	0.279629	7.41325					At3g01890	SWIB complex BAF60b domain-containing protein similar to brahma associated protein 60 kDa [Drosophila melanogaster] GI:3378134, SWI/SNF-related, matrix-associated, actin-dependent regulator of chromatin D1 [Homo sapiens] GI:4566530; contains Pfam profile PF02201: BAF60b domain of the SWIB complex
CATMA3a00650	0.0749023	10.0616	0.3886	8.52209	-0.957361	9.89524	-0.889942	9.84862	-1.50102	9.88354	0.61365	9.17363	-0.0370409	8.78821	1.56094	7.03707	-0.623163	8.42284	-0.472992	8.07804	1.90378	7.93543			At3g01650	copine-related low similarity to SP|Q99829 Copine I {Homo sapiens}
CATMA3a00380	0.700603	7.22715	-0.971541	7.39024			-0.737305	8.66553			-0.0344234	7.87488	0.747322	5.80643					0.310743	9.43397					At3g01410	RNase H domain-containing protein low similarity to GAG-POL precursor [Oryza sativa (japonica cultivar-group)] GI:5902445; contains Pfam profile: PF00075 RNase H
CATMA3a00346	-0.34145	10.6567	0.0109853	9.61308	0.260929	9.49454	-0.0881491	10.138	-0.00104506	9.16562	-0.182265	8.96657	-0.127369	9.84956	0.109321	6.70892					-0.819776	7.73657	2.01277	6.29751	At3g01360	expressed protein contains Pfam profile PF04819: Family of unknown function (DUF716) (Plant viral-response family)
CATMA3a00180	0.311647	14.3369	0.0731054	12.1999	0.353158	13.0495	0.183952	12.9625	0.462439	13.4553	-0.297782	12.7921	0.538974	12.9947	-0.372975	11.6722	-0.115666	11.8767	-0.198594	11.1351	-0.141704	12.11	0.0684755	9.95581	At3g01180	glycogen synthase, putative similar to glycogen synthase Q43847 from [Solanum tuberosum]
CATMA3a00145	0.425197	10.0542	0.00791506	8.61764	1.49922	6.45532	-0.18993	8.87014			-0.0103759	9.09392	-0.508624	7.92668			0.524097	6.32955			0.119958	6.29025			At3g01150	polypyrimidine tract-binding protein, putative / heterogeneous nuclear ribonucleoprotein, putative similar to Polypyrimidine tract-binding protein 1 (PTB) (Heterogeneous nuclear ribonucleoprotein I) (hnRNP I) from {Sus scrofa} SP|Q29099, {Mus musculus} SP|P17225; contains InterPro entry IPR000504: RNA-binding region RNP-1 (RNA recognition motif) (RRM)
CATMA2a32320	-0.147355	10.2856	0.40872	9.25476	-0.0699493	10.3054	1.40955	9.31763	0.873779	9.44246	0.188186	9.48118	0.293143	9.26203	0.0965038	7.90807	0.388205	7.20893	3.62604	6.89827	-0.911791	7.65506	-1.06373	11.3916	At2g34200	zinc finger (C3HC4-type RING finger) family protein
CATMA2a32000	-0.0483887	12.0682	0.576228	10.3601	-0.473675	11.007	-0.0999666	10.9976	-0.740914	11.3619	-0.0238513	10.768	-0.772109	10.8215	0.662665	8.86393	0.345776	10.3672	-0.251389	8.77492	1.47106	9.63106	-1.16231	8.07342	At2g33800	ribosomal protein S5 family protein contains Pfam profiles PF03719: Ribosomal protein S5, C-terminal domain, PF00333: Ribosomal protein S5, N-terminal domain
CATMA2a31950	0.336638	10.8367	-0.545445	9.56365	0.286366	9.83994	-0.348089	10.4403	-0.1748	10.408	0.0491128	9.97806	0.645704	9.81186	0.882764	8.27785	-0.457842	9.19245	-0.959721	8.52637					At2g33770	ubiquitin-conjugating enzyme family protein low similarity to ubiquitin-conjugating BIR-domain enzyme APOLLON [Homo sapiens] GI:8489831, ubiquitin-conjugating enzyme [Mus musculus] GI:3319990; contains Pfam profile PF00179: Ubiquitin-conjugating enzyme
CATMA2a31690							-2.83127	5.19023			0.96827	6.05817							0.605041	4.88657					At2g33520	expressed protein
CATMA2a31650	-0.515886	9.85662	0.091233	8.34438	0.73834	8.03523	-0.345205	9.48435	-0.592526	8.56076	-0.138254	9.0042	1.30779	7.8313	1.05039	7.41807			-0.109835	8.16912	-0.684375	6.80965			At2g33490	hydroxyproline-rich glycoprotein family protein Common family member:At3g26910 [Arabidopsis thaliana]
CATMA2a31410	0.115616	12.0078	0.0773665	10.1148	-0.0820864	11.309	0.227602	11.1185	0.00735386	10.6268	0.179351	10.8936	-0.271903	11.2025	0.00959596	9.93788	0.368649	10.0472	-0.253205	9.23508	0.10898	10.1179	-0.24826	8.12476	At2g33250	expressed protein
CATMA2a31355	-0.314692	8.28894	1.84156	7.89047	0.951463	9.38691	0.420518	9.05673	0.633167	8.82078	1.37814	7.11328					-2.44417	5.88657	0.67062	7.85565	-7.36001	4.55426			At2g33100	cellulose synthase family protein similar to gi:2827143 from Arabidopsis thaliana (Ath-B)
CATMA2a08790											-2.02122	7.25328													At2g10540	gypsy-like retrotransposon family has a 1.1e-165 P-value blast match to GB:CAA73042 polyprotein (Gypsy_Ty3-element) [Ananas comosus]
CATMA2a08650			-1.79208	5.35109							0.6104	8.16797													At2g10440	hypothetical protein
CATMA2a07470			-0.718254	9.05471																					At2g07787	expressed protein
CATMA2a07420			-0.829048	9.37761																						unknown protein
CATMA2a07080											-0.571553	8.23828													At2g07711	pseudogene, similar to NADH dehydrogenase subunit 5 blastp match of 97% identity and 2.2e-244 P-value to GP|1066145|dbj|BAA07176.1||D37958 NADH dehydrogenase subunit 5 {Malus x domestica}
CATMA2a07040											-0.324664	6.53615							0.880941	7.20017					At2g07709	pseudogene, similar to NADH dehydrogenase blastp match of 93% identity and 1.1e-175 P-value to GP|485862|emb|CAA52952.1||X75036 NADH dehydrogenase {Triticum aestivum}
CATMA4b11495	0.653805	9.30631	-1.01565	7.72322	0.283144	7.88842	-0.749862	8.43431	0.601546	6.12928	0.324177	8.57444	-0.0826941	7.24267					-1.66328	6.82927	-1.25605	4.66546			At4g11380	beta-adaptin, putative strong similarity to SP|Q10567 Adapter-related protein complex 1 beta 1 subunit (Beta-adaptin 1) [Homo sapiens], beta-adaptin [Drosophila melanogaster] GI:434902; contains Pfam profile: PF01602 Adaptin N terminal region
CATMA4b10540	-5.35835	6.8191					1.46293	7.6984			0.227193	8.00071							0.0900836	7.86655					At4g10500	oxidoreductase, 2OG-Fe(II) oxygenase family protein similar to hyoscyamine 6 beta-hydroxylase [Atropa belladona][GI:4996123]; contains PF03171 2OG-Fe(II) oxygenase superfamily domain
CATMA3b55023											0.191821	7.58377							-1.49023	5.94873					At3g61880	cytochrome P450, putative similar to cytochrome p450 SP:O48927 from [Arabidopsis thaliana]
CATMA3a53522	-1.87537	8.2418			-2.88975	7.6036					0.919552	7.86413							-0.278259	8.98275					At3g60520	expressed protein
CATMA3a46380	0.255283	14.0176	0.423872	13.2868	0.0532171	13.9248	0.195144	13.8134	-0.10998	13.6719	0.362633	13.1576	0.0127886	13.902	0.504079	12.4636			0.0904118	11.9617	0.207232	13.2607	0.148217	11.2155	At3g53430	60S ribosomal protein L12 (RPL12B) 60S RIBOSOMAL PROTEIN L12, Prunus armeniaca, SWISSPROT:RL12_PRUAR
CATMA3a42716																			2.90987	6.80592					At3g49690	myb family transcription factor contains PFAM profile: myb DNA binding domain PF00249
CATMA3a40330	0.166262	11.6376	0.444346	9.84097	-0.0785066	9.81198	-0.144334	10.5067	0.269945	9.87147	0.465452	9.76389	0.00298672	11.6098	0.895798	8.46428			0.0521521	9.76861	0.647181	10.0419	0.176723	7.98278	At3g47295	expressed protein
CATMA3a39360			1.206	5.5736															1.54925	5.5239					At3g46340	leucine-rich repeat protein kinase, putative similar to light repressible receptor protein kinase [Arabidopsis thaliana] gi|1321686|emb|CAA66376; contains leucine rich repeat (LRR) domains, Pfam:PF00560; contains protein kinase domain, Pfam:PF00069
CATMA1a43350	0.336441	14.8046	0.178553	14.2841	0.181701	14.72	0.113642	14.7888	0.268459	14.8773	0.374778	14.186	0.207909	15.1792	0.444984	12.6377			0.0488592	13.0721	0.0404225	15.0958	0.13149	12.5776	At1g52300	60S ribosomal protein L37 (RPL37B) similar to SP:Q43292 from [Arabidopsis thaliana]
CATMA1a43020																			-0.898926	5.67905					At1g51910	protein kinase family protein contains Serine/Threonine protein kinases active-site signature, PROSITE:PS00108
CATMA1a40270	1.33639	11.5317	0.371976	9.89754	0.64548	10.9044	0.478981	10.6575	1.09266	12.2699	0.387463	10.8411	0.545205	9.76325	0.071821	8.61923			1.06761	10.1815	0.386044	8.26071	0.285189	9.80155	At1g49150	hypothetical protein
CATMA1a40000	-0.113611	10.3313	-0.215255	8.537	0.270866	8.93639	-0.195513	9.20692	-0.476201	9.07793	0.242048	10.2792	0.534143	7.05033	-0.530384	7.48537			-0.00303832	9.4083	0.86405	8.18325			At1g48850	chorismate synthase, putative / 5-enolpyruvylshikimate-3-phosphate phospholyase, putative similar to chorismate synthase from Lycopersicon esculentum [SP|Q42884], Corydalis sempervirens [SP|P27793]; contains Pfam chorismate synthase domain PF01264
CATMA1a37580											-1.44538	2.74593							0.751717	7.29054						unknown protein
CATMA1a32370	0.199947	8.79474	1.18195	5.45532			0.495531	8.93706			0.230841	8.83084	-0.0936586	6.01118	-1.19068	5.09799			-0.299235	7.44056					At1g34065	mitochondrial substrate carrier family protein contains Pfam profile: PF00153 mitochondrial carrier protein
CATMA1a32190																			1.34391	5.65814					At1g33950	avirulence-responsive family protein / avirulence induced gene (AIG1) family protein similar to AIG1 protein SP:P54120 (Arabidopsis thaliana), NTGP4 GB:AAD09518 (Nicotiana tabacum); contains Pfam profile: PF00735 cell division protein (members of this family bind GTP)
CATMA4a26920	0.0394204	12.4773	-0.50241	10.0153	0.469136	10.6752	-0.3029	11.2477	0.536001	10.5486	-0.21589	11.5313	0.267599	10.9344	-0.417747	9.90071			0.0310914	10.2203	-0.364372	10.3888	-0.201258	8.89026	At4g25230	zinc finger (C3HC4-type RING finger) family protein similar to autocrine motility factor receptor [Mus musculus] GI:5931953; contains Pfam profiles PF00097: Zinc finger, C3HC4 type (RING finger), PF02845: CUE domain
CATMA4a22720	-0.393878	12.6169	0.946453	9.72111	0.314291	11.2015	0.518718	10.8527	0.0210013	11.5943	0.0959067	11.3924	0.218233	10.4749	0.195073	9.46227	-10.9751	3.83621	0.551347	9.39488	0.0146777	8.7519	-0.0569392	9.0885	At4g21140	expressed protein ; expression supported by MPSS
CATMA4a21600	-0.201229	9.17243					-0.0712235	8.37724			-0.312966	9.76529	0.0801112	6.21836											At4g20340	transcription initiation factor IIE (TFIIE) alpha subunit family protein / general transcription factor TFIIE family protein contains Pfam profile: PF02002 TFIIE alpha subunit
CATMA4a18380			-1.9871	7.22399	-0.924962	7.30983	3.63046	5.66992	-3.2264	5.71418	-1.68868	7.88365							1.10311	7.8598					At4g17350	expressed protein
CATMA4a18040	-1.42162	6.70992									4.29483	3.68316													At4g17020	transcription factor-related contains weak similarity to Swiss-Prot:Q92759 TFIIH basal transcription factor complex p52 subunit (Basic transcription factor 52 kDa subunit, BTF2-p52, General transcription factor IIH polypeptide 4) [Homo sapiens]
CATMA4a15810											-3.82725	5.06206														unknown protein
CATMA4a15600																	0.146226	12.8752							At4g15070	DC1 domain-containing protein contains Pfam profile PF03107: DC1 domain
CATMA2b03420	-0.838395	8.53783					0.6892	7.62574			0.124305	6.87906	-0.835655	3.75785											At2g04430	MutT/nudix family protein similar to SP|P53370 Nucleoside diphosphate-linked moiety X motif 6 {Homo sapiens}; contains Pfam profile PF00293: NUDIX domain
CATMA2a03020	-0.356944	13.3432	0.298187	11.1999	-0.190085	12.2904	-0.0316836	12.6379	-0.578886	11.3823	-0.168309	12.2999	-0.362684	13.0262	-0.242431	10.1257			-0.00796053	11.0215	-0.0658932	10.7847	-0.440182	9.05994	At2g04039	expressed protein
CATMA2a01885													-0.295178	7.41258											At2g02990	ribonuclease 1 (RNS1) identical to ribonuclease SP:P42813 Ribonuclease 1 precursor (EC 3.1.27.1) {Arabidopsis thaliana}, GI:561998 from [Arabidopsis thaliana]
CATMA2a01090																	0.222367	9.28573								unknown protein
CATMA2a00980																			0.464117	5.87514					At2g01920	epsin N-terminal homology (ENTH) domain-containing protein / clathrin assembly protein-related contains Pfam PF01417: ENTH domain. ENTH (Epsin N-terminal homology) domain; similar to clathrin assembly protein AP180 (GI:6492344) [Xenopus laevis]
CATMA1a69170	-0.000106613	10.8876	-0.265807	10.2059	0.253745	9.50212	-0.265991	11.4438	0.283791	10.7203	-0.0132914	9.94323	0.246553	11.0852	0.761263	7.04671			0.198086	8.75582	-0.044797	10.6239	0.394211	7.76581	At1g79990	coatomer protein complex, subunit beta 2 (beta prime), putative contains 7 WD-40 repeats (PF00400) (1 weak); similar to Coatomer beta' subunit (Beta'-coat protein) (Beta'-COP) (p102) (SP:P35606) [Homo sapiens]; similar to Coatomer beta' subunit (Beta'-coat protein) (Beta'-COP) (p102) (SP:O55029) [Mus musculus]
CATMA1a67970	-0.161569	12.2401	0.417731	11.275	0.106771	11.9063	0.285009	13.0568	-0.269093	11.9577	-0.0983488	11.7446	-0.203428	11.9322	0.110397	9.33621	0.016555	14.0878	0.552416	10.6672	-0.216865	12.4487	0.0617751	10.3697	At1g78870	ubiquitin-conjugating enzyme, putative nearly identical to ubiquitin-conjugating enzyme E2 [Catharanthus roseus] GI:5381319; contains Pfam profile PF00179: Ubiquitin-conjugating enzyme
CATMA5a29530																	1.79338	7.80215							At5g34834	gypsy-like retrotransposon family (Athila) has a 8.8e-76 P-value blast match to GB:CAA57397 Athila ORF 1 [Arabidopsis thaliana]
CATMA5a25130																	-0.0676905	7.46491							At5g27720	small nuclear ribonucleoprotein, putative / snRNP, putative / Sm protein, putative similar to SWISS-PROT:Q9QXA5 U6 snRNA-associated Sm-like protein LSm4 [Mus musculus]
CATMA5a21000																	0.048559	6.51162							At5g23490	expressed protein
CATMA5a17570																			-2.79248	3.1427						unknown protein
CATMA2a18650	0.0789367	9.75631	0.836552	10.4077	-1.36785	10.9252	-0.07352	10.3304	-1.24623	11.0673	0.392037	11.2271	0.433968	9.10089	0.363732	10.4054	-0.570173	10.623	-0.703577	9.69266	0.243916	9.45098	-0.65065	8.13455	At2g20180	basic helix-loop-helix (bHLH) family protein contains Pfam domain, PF00010: Helix-loop-helix DNA-binding domain
CATMA2a18460							0.125284	6.96226			-2.82378	7.08859					0.904192	9.84731	-0.574003	4.74593					At2g19970	pathogenesis-related protein, putative similar to pathogenesis-related protein 1 {Arabidopsis thaliana} GI:166805; contains Pfam profile PF00188: SCP-like extracellular protein
CATMA2a17540																	-1.41815	7.28398							At2g18950	homogentisate phytylprenyltransferase family protein (HPT1) / tocopherol phytyltransferase family protein (TPT1) identical to gi:17104828; contains Pfam profile PF01040: UbiA prenyltransferase family; identical to cDNA tocopherol polyprenyltransferase (TPT1) GI:17104827
CATMA2a16720											-0.0658017	10.4832													At2g18060	no apical meristem (NAM) family protein similar to NAC2 (GI:6456751) [Arabidopsis thaliana]; contains Pfam PF02365 : No apical meristem (NAM) protein
CATMA2a16560											-1.09901	5.48864													At2g17890	calcium-dependent protein kinase family protein / CDPK family protein contains Pfam domains, PF00069: Protein kinase domain and PF00036: EF hand
CATMA2a15620	-0.523371	8.00614			-1.74644	6.90297	0.446016	8.45383			-0.906804	7.57693	2.26913	5.345											At2g16950	importin beta-2 subunit family protein similar to SP|Q92973 Importin beta-2 subunit (Transportin) {Homo sapiens}; contains Pfam profile PF03810: Importin-beta N-terminal domain
CATMA5a60210											-1.28194	7.77531					-0.0399747	10.5201							At5g64750	AP2 domain-containing transcription factor, putative contains similarity to transcription factor
CATMA5a59775	-0.287705	9.70191	0.077695	8.3541	0.0356644	8.73959	-0.0884075	9.6974	0.602659	8.77659	-0.0613931	8.95443	-0.427466	9.39461	-0.604539	5.73457					-0.574802	9.39617			At5g64330	non-phototropic hypocotyl 3 (NPH3) identical to non-phototropic hypocotyl 3 [Arabidopsis thaliana] gi|6224712|gb|AAF05914, PMID:10542152
CATMA5a58820											-2.84953	5.12751														glycosyl hydrolase family 17
CATMA5a57025											-0.814561	8.82294							-1.61529	4.53841					At5g61380	ABI3-interacting protein 1 (AIP1) identical to pseudo-response regulator 1 GI:7576354 from [Arabidopsis thaliana]; timing of CAB expression 1 protein (TOC1) GI:9247019; contains Pfam profile PF00072: Response regulator receiver domain; identical to cDNA ABI3-interacting protein 1 (aip1 gene) GI:6996312
CATMA5a56585	-0.589894	9.85566	-0.199335	8.14541	-0.185477	10.4666	0.188981	10.737	-0.970293	8.76355	-0.166208	10.0325	-0.53268	9.60288	-0.683809	7.3248			-0.0847909	8.43006					At5g60900	lectin protein kinase family protein contains Pfam domains, PF01453: Lectin (probable mannose binding) and PF00069: Protein kinase domain
CATMA5a55130																	0.480333	10.7899							At5g59390	XH/XS domain-containing protein contains Pfam domain PF03469: XH domain and PF03468: XS domain
CATMA5a54790	-4.12144	6.56335	-1.75748	5.05164			-0.151255	8.2756			-0.365695	7.59364	-1.64704	6.84854							-2.45177	7.65814			At5g59050	expressed protein
CATMA2b32510											-1.16162	6.31285														hypothetical protein
CATMA2a31500	0.227344	10.8829	-0.723763	9.37393	0.352272	9.58723	-0.325094	10.7994	2.16386	8.61308	-0.0414044	10.481	0.136396	10.7618	0.260467	8.10993			-0.0576699	9.39113	0.221619	9.30307	-1.44293	7.80215	At2g33340	transducin family protein / WD-40 repeat family protein contains 5 WD-40 repeats (PF00400); similar to cell cycle control protein cwf8 (SP:O14011) [Schizosaccharomyces pombe (Fission yeast)]
CATMA2a31180											-1.80994	9.89807													At2g32990	glycosyl hydrolase family 9 protein similar to endo-beta-1,4-glucanase GI:4972236 from [Fragaria x ananassa]
CATMA2a30110																			-0.628213	7.80493					At2g31865	poly (ADP-ribose) glycohydrolase (PARG) family protein contains Pfam profile: PF05028 poly (ADP-ribose) glycohydrolase (PARG)
CATMA2a28990	1.6	7.57297	-0.23379	7.79275	-1.09223	8.97055	-0.290721	8.77953			0.146977	8.23497	1.14417	9.35224	0.00126728	7.44442			0.287461	9.22593	0.812302	7.18742			At2g30740	serine/threonine protein kinase, putative similar to Pto kinase interactor 1 (Pti1)[Lycopersicon esculentum] gi|3668069|gb|AAC61805
CATMA2b28840	-0.253007	7.48864	-1.1498	8.17241			-0.29439	7.85573			0.78707	2.40368	4.70118	5.52015			-1.2402	9.72815	0.644702	7.4842					At2g30580	zinc finger (C3HC4-type RING finger) family protein contains Pfam profile: PF00097 zinc finger, C3HC4 type (RING finger)
CATMA5a62600	0.387788	10.9454	0.274497	9.58931	0.0910264	9.19734	-0.353029	10.8566	1.2293	9.22813	0.0511111	10.7948	0.0863976	10.5256	-1.25879	9.11159			-0.0486083	8.64196	-1.3409	7.70516	0.127514	8.28732	At5g67150	transferase family protein similar to anthranilate N-hydroxycinnamoyl/benzoyltransferase, Dianthus caryophyllus [gi:2239091]; contains Pfam transferase family domain PF002458
CATMA5a62560											-2.91301	5.57201							-0.527533	6.11681					At5g67110	basic helix-loop-helix (bHLH) family protein contains Pfam profile: PF00010 helix-loop-helix DNA-binding domain
CATMA5a62080													-1.60619	5.82125											At5g66675	expressed protein
CATMA5a61770	1.23191	7.47414					-0.877797	8.55655					0.932185	7.6327	-1.22254	7.15757					-0.839575	7.53219			At5g66440	expressed protein
CATMA5a61720	-1.40263	7.36651	-0.349176	8.43864							0.267788	6.35497													At5g66380	mitochondrial substrate carrier family protein contains Pfam profile: PF00153 mitochondrial carrier protein
CATMA5a44900	1.18849	7.94326																							At5g48970	mitochondrial substrate carrier family protein contains Pfam profile: PF00153 mitochondrial carrier protein
CATMA5a44650	-1.43942	8.85765	-0.590143	7.59799					-0.611709	6.99007	0.402763	8.96553	0.419085	8.77911					-0.298167	6.93518	-0.147064	5.01395			At5g48655	zinc finger (C3HC4-type RING finger) family protein contains Pfam profile: PF00097 zinc finger, C3HC4 type (RING finger)
CATMA5a44435																	-1.14047	8.39849							At5g48460	fimbrin-like protein, putative strong similarity to fimbrin-like protein AtFim2 [Arabidopsis thaliana] GI:2737926; contains Pfam profile PF00307: Calponin homology (CH) domain
CATMA5a44160	-0.263226	10.8759									4.39897	4.87494	0.60239	10.0052							-2.90401	7.53426			At5g48180	kelch repeat-containing protein contains Pfam PF01344: Kelch motif (5 repeats) ;similar to Tip elongation aberrant protein 1 (Cell polarity protein tea1) (SP:P87061) [Schizosaccharomyces pombe]
CATMA5a44120																			-2.53602	7.63273					At5g48130	phototropic-responsive NPH3 family protein contains NPH3 family domain, Pfam:PF03000
CATMA5a20590	1.56528	9.17642			-0.408269	9.0801	-0.313934	9.65137	-0.661525	9.32006	0.490789	9.37642	0.145888	9.97004	0.346107	8.37558			-0.408958	7.85086					At5g23110	zinc finger (C3HC4-type RING finger) family protein contains Pfam profile: PF00097 zinc finger, C3HC4 type (RING finger)
CATMA5a20560	-2.94172	8.25007									-0.763713	7.77348					-0.448614	10.3008							At5g23070	thymidine kinase, putative similar to thymidine kinase [Oryza sativa] SWISS-PROT:O81263
CATMA5a19670																	0.11849	10.0788							At5g21130	hypothetical protein
CATMA5a03000											-5.99045	3.83974							2.74415	5.58996					At5g03800	exostosin family protein / pentatricopeptide (PPR) repeat-containing protein contains Pfam profiles: PF03016 exostosin family, PF01535 PPR repeat
CATMA5a02960							-0.0583754	8.78073			0.226342	8.05144							1.90109	6.55033					At5g03770	3-deoxy-D-manno-octulosonic acid transferase-related similar to 3-deoxy-D-manno-octulosonic acid transferase, Escherichia coli, PIR:JU0467; contains Pfam profile PF04413: 3-Deoxy-D-manno-octulosonic-acid transferase (kdotransferase)
CATMA5a02750	-0.574159	8.86641	0.72641	8.47109	-0.680944	8.37619	0.204521	8.18555			0.286645	8.69779	-0.26687	7.30375	-1.44878	4.96018					-1.07205	8.46529			At5g03560	expressed protein
CATMA5a02710	0.054342	13.0127	-0.0555096	11.1005	0.592001	11.4495	0.243289	12.4705	0.276568	11.3787	0.490405	9.98777	0.532494	11.6579	-0.49012	10.2958			-0.0622638	10.3047	0.208733	10.2644	-0.107387	8.03332	At5g03540	exocyst subunit EXO70 family protein contains Pfam domain PF03081: Exo70 exocyst complex subunit
CATMA5a02460	-2.47055	11.6117	2.25875	9.76519	0.153295	11.401	2.37219	10.9918	-2.3084	9.75951	-0.214311	11.2769	-1.16065	10.0778	1.95023	7.95231			-0.603518	9.39183	3.15703	7.569			At5g03350	legume lectin family protein contains Pfam domain, PF00139: Legume lectins beta domain
CATMA5a02410	-0.16847	14.128	0.101679	13.2337	0.157109	13.2531	0.123978	13.7263	-0.0900488	13.3418	-0.125486	13.0159	-0.0511316	12.5547	0.675416	11.4361			0.0493268	11.5201	0.289724	12.6652	-0.231144	10.9405	At5g03300	adenosine kinase 2 (ADK2) contains Pfam profile: PF00294 pfkB family carbohydrate kinase; identical to cDNA adenosine kinase 2 (ADK2) GI:12017763
CATMA5a02150	-0.45121	10.2322	-0.114503	9.54985	-0.929984	10.0132	-0.516894	9.60597	-0.103249	9.54189	0.0912836	9.62158	-0.227198	8.94904	0.552204	7.71904			-1.71559	7.90967	1.4189	7.70972			At5g03040	calmodulin-binding family protein similar to SF16 protein [Helianthus annuus] GI:560150; contains Pfam profile PF00612: IQ calmodulin-binding motif
CATMA1a57180	-0.307196	9.11818	-1.11053	9.59152	1.50414	7.2652	0.725904	8.19403	-1.01726	7.77965	0.409042	8.2037							-0.592623	5.84413	-1.26044	7.17225			At1g67790	expressed protein
CATMA1a57130			-0.584532	7.22122			-0.21573	8.30319			1.8081	7.61542									-2.54202	6.80251			At1g67770	RNA-binding protein, putative similar to terminal ear1 gb|AAC39463.1
CATMA1a56820																	-0.867679	7.57842							At1g67480	kelch repeat-containing F-box family protein similar to SKP1 interacting partner 6 [Arabidopsis thaliana] GI:10716957; contains Pfam profiles PF01344: Kelch motif, PF00646: F-box domain
CATMA1a56530																	-1.70117	7.77156							At1g67210	proline-rich spliceosome-associated (PSP) family protein / zinc knuckle (CCHC-type) family protein contains Pfam domains PF00098: Zinc knuckle, PF04046: PSP
CATMA1a34190											-0.526443	6.84325													At1g36070	WD-40 repeat family protein contains 2 WD-40 repeats (PF0400);similar to guanine nucleotide-binding protein beta subunit GPBA (SP:P36408) [Dictyostelium discoideum (Slime mold)]; similar to katanin p80 (WD40-containing) subunit B 1 (GI:12655011) [Homo sapiens]
CATMA1a13760	-0.365086	9.86158	0.366697	9.28339	-0.824079	9.47131	-0.322182	9.57265	0.0118026	8.77065	0.421288	9.5612	0.844541	8.23612	0.903439	7.31854			-0.646014	8.59683					At1g14710	hydroxyproline-rich glycoprotein family protein contains proline-rich extensin domains, INTERPRO:IPR002965
CATMA1a13700	0.0791043	11.3065	-0.14747	9.80832	0.33531	10.1095	0.147952	11.2921	-0.0994798	9.73157	-0.199279	10.6774	0.266212	10.6301	-0.580488	7.98436			-0.290409	8.17034	-0.162341	9.67249			At1g14685	expressed protein
CATMA1a13510											-0.698646	8.27886					-0.0704378	10.534							At1g14500	ankyrin repeat family protein contains Pfam domain, PF00023: Ankyrin repeat
CATMA1a13460							0.304283	7.22044			1.19746	7.52741					-0.309582	10.12								unknown protein
CATMA1a13270																	0.256631	12.8271							At1g14260	zinc finger (C3HC4-type RING finger) family protein contains Pfam domain, PF00097: Zinc finger, C3HC4 type (RING finger)
CATMA1a13210			0.0395551	9.54041							-3.31783	2.79248													At1g14210	ribonuclease T2 family protein contains similarity to RNase GI:7768564 from [Nicotiana tabacum]; contains Pfam profile PF00445: Ribonuclease T2 family
CATMA1a12910	-0.0703882	10.2278	1.03991	8.82604	-0.0361497	10.0073	0.164367	10.0375	0.0627587	8.92303	0.18997	9.22814	0.409408	9.33536	1.44539	7.22157	-0.560288	8.18295	-0.33526	8.77272	-0.256664	9.73249			At1g13950	eukaryotic translation initiation factor 5A-1 / eIF-5A 1 identical to SP|Q9XI91 Eukaryotic translation initiation factor 5A-1 (eIF-5A 1) {Arabidopsis thaliana}
CATMA1a12860	0.352889	12.8828	-0.17933	11.4274	0.120983	12.1532	-0.168328	12.4503	0.260012	11.6878	-0.13167	11.4188	-0.0750372	11.8361	0.177644	9.92753			-0.21069	10.2032	0.225448	10.8353	-0.411801	9.80534	At1g13900	calcineurin-like phosphoesterase family protein contains Pfam profile: PF00149 calcineurin-like phosphoesterase
CATMA4a34970	-0.54235	10.549	-0.327588	10.9048	-0.986287	9.50013	0.0789873	10.0754	0.398143	8.49859	-0.158281	9.87257	-0.479425	10.0019	1.05395	7.32308			-0.895408	7.95769	0.851198	9.40759			At4g33220	pectinesterase family protein contains Pfam profile: PF01095 pectinesterase
CATMA4a34930	-0.453873	8.44408	-0.49613	7.8577			-0.364709	8.55254			-0.409125	8.81476	-0.323668	9.09861							-2.46402	7.58084			At4g33180	hydrolase, alpha/beta fold family protein low similarity to 2-hydroxy-6-oxo-7-methylocta-2,4-dienoate hydrolase [Pseudomonas fluorescens] GI:1871461; contains Pfam profile PF00561: alpha/beta hydrolase fold
CATMA4a34700	0.627538	9.59633	-0.110531	9.3392	2.06037	9.06773	0.205794	8.71261			-0.244694	9.56221	0.526151	9.79173	-0.441973	8.31953			0.856165	7.74078	-0.827602	9.37003	0.979897	7.09776	At4g32950	protein phosphatase 2C, putative / PP2C, putative phosphoprotein phosphatase, Arabidopsis thaliana, PIR2:S55457
CATMA4a34660	0.140715	8.48778	-0.112599	8.25487			-0.212911	8.20892			0.330902	8.74346	-0.434594	7.32012					0.508005	7.81714	-0.0207592	7.401			At4g32915	expressed protein
CATMA4a34465			-0.606248	6.36609			-0.617242	5.46463			-0.0841432	3.97126													At4g32730	myb family transcription factor identical to PC-MYB1 GI:5678826 from [Arabidopsis thaliana];
CATMA4a34420	0.405249	7.87429	0.209507	7.29099	0.332753	7.95006	-0.441434	7.75459													-0.540864	7.9938			At4g32690	2-on-2 hemoglobin (GLB3) identical to 2-on-2 hemoglobin (GLB3) GI:14165163 from [Arabidopsis thaliana]
CATMA4a34220	1.75684	8.66088	-1.10303	8.21669	0.00634716	9.1312	-0.265829	9.51841	1.54484	8.2646	-0.0981523	8.68504	-0.608814	8.4622	1.06065	7.04807			-0.275533	8.40375	-0.786582	7.89009			At4g32480	expressed protein contains Pfam profile PF04720: Protein of unknown function (DUF506)
CATMA4a34180							1.06057	5.56206											0.8744	3.97419					At4g32440	agenet domain-containing protein contains Pfam PF05641: Agenet domain
CATMA3a51520	0.201199	12.7177	0.215684	12.401	-0.706682	12.4785	-0.186072	11.9854	-0.328537	12.2803	0.254751	12.5324	0.205555	11.9475	0.0319549	10.1847			-0.354917	11.0244	0.171976	12.3311	0.131213	9.81159	At3g58510	DEAD box RNA helicase, putative (RH11) similar to RNA helicase DBY protein [Mus musculus] GI:3790186, SP|O00571 DEAD-box protein 3 (Helicase-like protein 2) {Homo sapiens}; contains Pfam profiles PF00270: DEAD/DEAH box helicase, PF00271: Helicase conserved C-terminal domain; identical to cDNA DEAD box RNA helicase, RH11 GI:3775998
CATMA3a51150	-0.203646	13.8459	0.0795791	12.1402	-0.474351	13.1955	-0.270922	12.9502	-0.193136	13.2516	-0.559674	12.6843	-0.386579	12.8441	0.147387	11.4799			-0.272253	11.9825	0.0103096	12.0907	-0.525028	10.184	At3g58140	phenylalanyl-tRNA synthetase class IIc family protein similar to phenylalanine-tRNA synthetase [Homo sapiens] GI:3983103; contains Pfam profile PF01409: tRNA synthetases class II core domain (F)
CATMA3a51100	1.17382	6.89257					0.407867	8.35604			-0.819226	8.12489	-2.34114	7.65332					3.27979	5.33267					At3g58090	pseudogene, disease resistance response protein-related low similarity to pathogenesis-related protein [Pisum sativum] gi|4585273|gb|AAD25355; blastp match of 34% identity and 1.1e-18 P-value to GP|23617051|dbj|BAC20739.1||AP004342 disease resistance response protein-like {Oryza sativa (japonica cultivar-group)}
CATMA3a50900	0.435735	10.7188	1.12017	9.24671	-0.0474085	9.93443	-0.223649	10.0848	-0.0144017	9.10476	0.0579721	9.52654	-0.293904	10.0556	-0.679469	8.5136			-0.719573	8.20977	3.33942	6.03119			At3g57890	tubulin-specific chaperone C-related contains weak similarity to Tubulin-specific chaperone C (Tubulin-folding cofactor C) (CFC) (Swiss-Prot:Q15814) [Homo sapiens]
CATMA3a50860	0.0837152	10.069	0.610562	8.42076	0.32371	9.00685	-0.579824	9.19419	-0.900681	8.50027			-1.84457	8.92005											At3g57810	OTU-like cysteine protease family protein contains Pfam profile PF02338: OTU-like cysteine protease
CATMA3a50620	0.00831503	13.7697	-0.181687	12.4322	-0.0738034	12.3185	0.0361496	13.2317	-0.202797	12.6216	0.00327399	11.5888	-0.123836	12.2407	-0.0871635	10.2126			-0.266027	11.0216	0.316088	11.4569	-0.407439	9.52284	At3g57610	adenylosuccinate synthetase (ADSS) identical to adenylosuccinate synthetase, chloroplast precursor (EC 6.3.4.4) (IMP-- aspartate ligase) (AdSS) (AMPSase) (Swiss-Prot:Q96529) [Arabidopsis thaliana]
CATMA3a50545	-1.05593	10.1812	-1.29544	8.4756	2.66084	8.23179	-0.0896886	10.7288	-1.28886	9.22426	-0.0932094	9.0007			0.0456216	6.31638	-0.601395	6.82944	-1.18997	5.60534					At3g57550	guanylate kinase 2 (GK-2) identical to guanylate kinase (GK-2) [Arabidopsis thaliana] gi|7861798|gb|AAF70409
CATMA3a27040	-0.351317	10.4544	1.01008	8.49996	-0.110508	10.9668	0.608536	11.104	-0.142343	9.87895	0.30643	9.34482	0.167223	9.41909	0.613673	7.2207	0.945917	7.06267	1.23984	7.55199	0.0611181	7.8509			At3g27230	expressed protein
CATMA3a26990	0.798935	9.85162	-0.399638	9.21487	0.39492	8.71794	0.0968031	9.86523	-0.0151348	8.64479	-0.0260626	9.6338	1.47954	8.77887					-0.334399	8.40508	0.0185038	9.16822			At3g27190	uracil phosphoribosyltransferase, putative / UMP pyrophosphorylase, putative / UPRTase, putative similar to SP|O65583 Uracil phosphoribosyltransferase (EC 2.4.2.9) (UMP pyrophosphorylase) (UPRTase) {Arabidopsis thaliana}; contains Pfam profile PF00485: Phosphoribulokinase / Uridine kinase family
CATMA3a26730							-1.08964	7.52379			0.61795	8.51667													At3g26940	protein kinase family protein contains protein kinase domain, Pfam:PF00069
CATMA3a26650			-0.715665	4.37745					-2.78589	4.2338	-0.395792	8.74733													At3g26910	hydroxyproline-rich glycoprotein family protein common family member:At2g33490 [Arabidopsis thaliana]
CATMA3a26435	-0.00213122	9.58175	-0.640477	8.30572	2.59128	7.51645	-0.405399	9.39047	0.456233	7.79295	0.265168	9.38587	-1.51692	8.07955	0.4466	6.78611			-0.345394	6.45738					At3g26680	DNA cross-link repair protein-related contains weak similarity to Swiss-Prot:P30620 DNA cross-LINK repair protein PSO2/SNM1 [Saccharomyces cerevisiae]
CATMA3a26404	-0.313451	12.3077	-0.236319	10.6319	0.0682486	11.6767	0.272901	11.7013	-0.323641	10.8819	-0.307517	11.1142	-0.519328	10.7098	0.32966	9.73149	0.0807862	8.12346	0.136798	9.83205	-0.54687	10.1899	-0.224305	8.48793	At3g26618	eukaryotic release factor 1 family protein / eRF1 family protein contains Pfam profiles: PF03463 eRF1 domain 1, PF03464 eRF1 domain 2, PF03465 eRF1 domain 3
CATMA3a26220	0.358327	12.3466	-0.516668	11.1512	-0.121483	11.5714	-0.337455	12.3199	-0.0140325	10.9409	-0.349981	11.5188	0.0103188	12.2329	-0.236984	10.4431	-0.764143	10.6376	-0.529019	10.0552	-0.40795	11.1071	0.327013	9.20546	At3g26380	glycosyl hydrolase family protein 27 / alpha-galactosidase family protein / melibiase family protein similar to alpha-galactosidase GI:10944326 from [Phanerochaete chrysosporium]
CATMA3a26180	0.174557	9.88135	1.54337	6.86284	0.796624	8.9597	1.05547	9.45771	-0.151703	8.92683	-0.660577	9.11455					0.183773	7.97233	1.34227	7.71218	0.176298	7.87828			At3g26340	20S proteasome beta subunit E, putative very strong similarity to SP|O23717 Proteasome subunit beta type 5 precursor (EC 3.4.25.1) (20S proteasome subunit E) (Proteasome epsilon chain) {Arabidopsis thaliana}
CATMA3a12980											-1.71188	6.00141													At3g13782	nucleosome assembly protein (NAP) family protein similar to nucleosome assembly protein 1 [Glycine max] GI:1161252; contains Pfam profile PF00956: Nucleosome assembly protein (NAP)
CATMA3a12940											-0.0982372	6.79465					0.168702	9.47838	1.04857	4.27538					At3g13760	DC1 domain-containing protein contains Pfam profile PF03107: DC1 domain
CATMA3a12700							0.696672	7.84492																	At3g13550	ubiquitin-conjugating enzyme (COP10) identical to ubiquitin-conjugating enzyme COP10 [Arabidopsis thaliana] GI:20065779; contains Pfam profile PF00179: Ubiquitin-conjugating enzyme
CATMA3a12660	0.0905052	14.864	-0.466143	13.2619	-0.293873	14.0963	-0.459854	14.4117	0.140438	13.5807	-0.14333	13.7923	-0.351995	13.8274	-0.229692	12.5055			-0.168132	12.9484	-0.289316	13.6313	-0.639982	10.9647	At3g13520	arabinogalactan-protein (AGP12) identical to gi|10880501|gb|AAG24280
CATMA3a12400	0.504266	7.92507	0.715257	8.08373	0.712279	8.8672	0.225452	8.27027	0.660637	7.85688	1.09585	8.74421			2.05057	6.42382			0.897087	8.71004					At3g13290	transducin family protein / WD-40 repeat family protein contains 2 WD-40 repeats (PF00400); autoantigen locus HUMAUTANT (GI:533202) [Homo sapiens] and autoantigen locus HSU17474 (GI:596134) [Homo sapiens]
CATMA3a12350	0.30975	7.6316	1.71444	7.36226	-1.36071	8.49829	0.322035	8.22103			-0.0828409	8.17676	0.18391	6.04836			0.757902	8.46115	-0.105652	8.91971	-3.43641	6.99718			At3g13230	expressed protein
CATMA3a12135	-0.463359	9.14225	1.7588	5.7039	-1.1947	8.27954	4.44735	5.09984																	At3g13110	serine O-acetyltransferase (SAT-1) identical to serine acetyltransferase (Sat-1) GI:1184048 [Arabidopsis thaliana]
CATMA3a12100											-1.0604	6.36566					-0.453431	10.7445							At3g13065	leucine-rich repeat transmembrane protein kinase, putative leucine-rich repeat transmembrane protein kinase 1 GB:AAC27894 from [Zea mays]
CATMA3a08590	-0.820051	8.14134					-1.23548	7.68672			-0.362724	8.85577							-0.1388	6.70017	-0.129532	7.80911			At3g09720	DEAD/DEAH box helicase, putative similar to RNA helicase involved in rRNA processing GB:6321267 from [Saccharomyces cerevisiae]c, ontains DEAD and DEAH box domain
CATMA3a08550			-0.430609	7.21865			-1.24456	7.07693			-0.262032	9.55765			1.44971	5.73888	-0.374808	12.193	0.472056	6.55556					At3g09690	hydrolase, alpha/beta fold family protein contains Pfam profile PF00561: hydrolase, alpha/beta fold family
CATMA3a08320	-0.597493	11.0704	0.502918	9.71962	0.172272	9.83792	0.292816	10.6728	-0.33567	10.2648	-0.191776	10.2215	-0.377028	9.10211	0.0645542	8.50329			-0.757577	8.79097	0.240966	9.76755			At3g09450	hypothetical protein
CATMA3a08280	0.096624	10.0135	-0.214372	8.30997	2.8889	6.69871	0.351593	9.28067	-0.65637	8.65559	-0.90292	9.51464			-0.656539	6.63587			0.675875	8.54969					At3g09400	protein phosphatase 2C family protein / PP2C family protein similar to protein phosphatase-2c (GI:3608412) [Mesembryanthemum crystallinum]; contains Pfam PF00481 : Protein phosphatase 2C domain
CATMA3a08010											0.0955933	5.69857													At3g09130	hypothetical protein
CATMA3a07950	0.108486	11.8537	-0.609568	10.3688	0.148731	10.2889	-0.119266	11.0466	0.292364	10.4765	0.219257	10.8011	-0.417389	11.1954	-0.422427	9.76865	-0.422829	12.1132	-0.375224	9.85767	0.295615	9.74087	0.877222	9.14176	At3g09090	defective in exine formation protein (DEX1) identical to defective in exine formation [Arabidopsis thaliana] gi|11138669|gb|AAG31444; contains Pfam domain PF01839: FG-GAP repeat
CATMA3a07730	0.301274	9.87919	1.40293	6.77717	-0.0187642	9.81541	0.253352	10.5547			0.276455	9.23666	-0.267106	7.9223	0.16011	8.02034			-0.0894946	9.07228					At3g08910	DNAJ heat shock protein, putative similar to SP|P25685 DnaJ homolog subfamily B member 1 (Heat shock 40 kDa protein 1) {Homo sapiens}; contains Pfam profile PF00226: DnaJ domain
CATMA3a07690											-0.256469	6.55622					0.250756	8.04797							At3g08885	pseudogene, ferritin similar to ferritin GB:S71265 [Arabidopsis thaliana]; blastp match of 48% identity and 2.0e-29 P-value to SP|Q96540|FRI1_BRANA Ferritin 1, chloroplast precursor. [Rape] {Brassica napus}
CATMA2a40960	-0.65049	9.55167	0.573576	7.00727	-0.245907	9.0714	0.915789	9.44329	-0.604217	7.61049	0.0246685	10.0058	-0.412666	7.9133	-0.544545	5.6126	1.0633	7.05972	3.94004	5.01395					At2g42530	cold-responsive protein / cold-regulated protein (cor15b) nearly identical to cold-regulated gene cor15b [Arabidopsis thaliana] GI:456016; contains Pfam profile PF02987: Late embryogenesis abundant protein
CATMA2a40930	0.630627	10.535	-0.397764	8.61546	0.0159393	9.49913	-0.738459	10.2505	0.747348	8.03722	-0.302273	9.46314	0.179057	9.93369	-1.66709	7.37658			-0.7827	8.40953	0.0996074	8.88752			At2g42490	copper amine oxidase, putative similar to copper methylamine oxidase precursor (MAOXII) [Arthrobacter sp.] SWISS-PROT:Q07123
CATMA2a40690	0.58152	10.8232	0.950865	9.46882	-0.0293228	10.459	0.712228	10.0384	0.0167413	9.06519	-0.378992	9.8379	0.203674	10.3132	-0.131808	8.41356			0.52824	8.61125	0.695891	7.83533	0.516995	7.74185	At2g42300	basic helix-loop-helix (bHLH) family protein contains Pfam profile: PF00010 helix-loop-helix DNA-binding domain
CATMA2a40630											1.26511	6.01568					-1.32988	7.92143							At2g42250	cytochrome P450 family protein similar to cytochrome P450 93A1 (SP:Q42798) [Glycine max]
CATMA2a40380											-0.782233	7.86791					-0.0250556	9.70475							At2g41970	protein kinase, putative similar to Pto kinase interactor 1 (serine/threonine protein kinase) [Lycopersicon esculentum] gi|3668069|gb|AAC61805
CATMA2a40310							-1.57599	3.16096			-0.112876	8.89908					0.546532	10.6434	0.463632	6.22432					At2g41910	protein kinase family protein contains protein kinase domain, Pfam:PF00069
CATMA2a40050	-2.04919	7.74408					-0.241318	8.10587			1.02813	8.17616	0.708616	6.40257					-0.0196644	8.01914	-0.68071	7.04959			At2g41670	GTP-binding family protein contains Pfam domain, PF01926: GTPase of unknown function
CATMA2a40000	0.0157229	10.1321	-0.269277	8.85329	0.215622	8.78812	0.694634	9.26936	-0.751708	9.38238	-0.181814	9.33551	-0.739062	8.47624					0.290393	9.14449			-8.86934	3.13339	At2g41600	expressed protein
CATMA2a20930											1.78037	6.76215							-0.0198363	6.31263					At2g22410	pentatricopeptide (PPR) repeat-containing protein contains Pfam profile PF01535: PPR repeat
CATMA2a20550	-0.0704117	12.7968	0.0845807	11.2269	-0.492899	13.1717	0.222018	12.3161	-0.399315	11.4056	0.194068	11.2145	0.0174961	12.0459	-0.05085	10.2936	-0.276832	13.29	-0.0513773	11.5699	0.490805	11.9925	0.475219	8.71895	At2g21960	expressed protein
CATMA2a20460	-0.274791	13.8735	-0.0337195	12.2968	-0.0988664	13.1672	0.149121	13.4344	-0.195776	12.3659	-0.390432	13.1741	-0.793531	12.5087	0.920114	10.6509	0.511878	7.07037	-0.739042	11.1626	0.637081	12.2565	-0.377577	9.79308	At2g21860	violaxanthin de-epoxidase-related contains weak similarity to violaxanthin de-epoxidase precursor gi|1438875|gb|AAC49373
CATMA2a20230											-1.24314	8.10921							3.3583	4.33267					At2g21550	bifunctional dihydrofolate reductase-thymidylate synthase, putative / DHFR-TS, putative similar to THY-1 [SP| Q05762] and THY-2 [SP|Q05763] from Arabidopsis thaliana; contains Pfam profiles PF00303 thymidylate synthase and PF00186 dihydrofolate reductase
CATMA2a20190											0.748114	7.72907													At2g21510	DNAJ heat shock N-terminal domain-containing protein similar to SP|P39101 CAJ1 protein, Saccharomyces cerevisiae; contains Pfam profile PF00226 DnaJ domain
CATMA2a19950	-0.419953	9.76206	-0.35229	9.50185	0.12982	9.82604	-0.100586	9.97431	0.167754	8.54006	0.0859206	10.1592	-0.533301	9.49999	-1.49171	7.1189			0.104784	9.14479	0.0728885	9.32919			At2g21260	mannose 6-phosphate reductase (NADPH-dependent), putative similar to NADPH-dependent mannose 6-phosphate reductase [Apium graveolens][GI:1835701], NADP-dependent D-sorbitol-6-phosphate dehydrogenase [Malus domestica][SP|P28475]
CATMA2a19890	-0.286208	10.8312	-0.397968	9.24711	0.804875	9.53682	0.379534	10.0327	0.962021	8.87139	-0.552325	10.3559	0.240766	8.17585	-0.498215	7.11034	-1.57454	7.17878	-0.439401	8.95906	0.406825	8.0425			At2g21230	bZIP family transcription factor contains a bZIP transcription factor basic domain signature (PDOC00036)
CATMA5a57140	-0.968254	9.01884	0.705889	6.9686	0.832856	7.59302	0.844629	8.54844			-0.458168	8.65005							-0.894158	7.48111					At5g61540	L-asparaginase, putative / L-asparagine amidohydrolase, putative similar to Swiss-Prot:O02467 N(4)-(Beta-N-acetylglucosaminyl)-L-asparaginase (Glycosylasparaginase) (Aspartylglucosaminidase)(N4-(N-acetyl-beta- glucosaminyl)-L-asparagine amidase) (AGA)[Spodoptera frugiperda]
CATMA5a57100	-2.77266	7.60305					0.793935	8.39424									-0.596847	9.18138	-1.81045	7.85583					At5g61490	hypothetical protein
CATMA5a56840			-0.298546	9.15522			-2.57939	6.35798			-0.228756	9.15379					-1.68951	7.9406	-1.54098	8.79401					At5g61190	zinc finger protein-related contains Pfam profile PF04396: Protein of unknown function DUF537, weak hit to PF00096: Zinc finger C2H2 type
CATMA5a56800	1.17945	8.80949			1.41595	6.47891	-1.13355	8.51116			-0.259858	9.2108	1.23319	7.54072											At5g61150	leo1-like family protein weak similarity to SP|P38439 LEO1 protein {Saccharomyces cerevisiae}; contains Pfam profile PF04004: Leo1-like protein; supporting cDNA gi|21929714|gb|AF490422.1|
CATMA5ctrl29											0.624461	6.06593					0.415816	9.90881								unknown protein
CATMA5a56540	-0.209184	11.0637	0.0793036	9.37029	0.230409	10.4787	0.332838	10.0424			-0.0719774	10.768	-0.57527	9.36271					0.0591665	9.91819	1.22266	7.05442	-0.890684	7.34576	At5g60840	expressed protein predicted protein, Drosophila melanogaster
CATMA5a56360	0.222413	13.1143	-0.360664	12.1294	-0.131958	12.2123	-0.202927	13.3837	0.207116	12.1099	-0.0303025	11.9866	0.189196	12.3303	-0.237352	10.7678			0.337226	10.6238	-0.473401	11.3908	0.374981	9.81677	At5g60640	thioredoxin family protein similar to protein disulfide isomerase GI:5902592 from [Volvox carteri f. nagariensis], GI:2708314 from Chlamydomonas reinhardtii; contains Pfam profile: PF00085 Thioredoxin
CATMA5a56300																	0.40221	5.63922							At5g60590	yrdC protein-related
CATMA5a39170	0.489629	9.03684	-0.200854	8.51784	0.820574	7.87084	-0.708862	10.0043			0.152895	9.6742	0.288106	8.91384			-0.411221	6.64053	-0.622415	5.82754	0.377027	7.37258			At5g43310	COP1-interacting protein-related contains similarity to COP1-Interacting Protein 7 (CIP7) [Arabidopsis thaliana] GI:3327868
CATMA5a39135	0.232869	10.7074	-0.625479	9.32277	0.286011	10.2544	0.129866	10.2557	0.484473	9.657	-0.526529	10.591	0.315215	10.4165	-0.367506	8.67913	1.16126	7.70843	-0.644118	9.1341	-0.946828	9.15544	-0.149462	8.53474	At5g43270	squamosa promoter-binding protein-like 2 (SPL2) identical to squamosa promoter binding protein-like 2 [Arabidopsis thaliana] GI:5931645; contains Pfam profile PF03110: SBP domain
CATMA5a38900							-0.748183	9.47797			0.723925	5.48109														unknown protein
CATMA5a38840	-0.339281	9.81237	0.562475	7.271	-1.13892	9.75382	-0.15715	9.70959	-0.372095	9.24546	0.251787	9.45341	-1.62807	8.576	-0.543541	7.41034			-2.34831	6.9457	0.826864	7.44608			At5g43020	leucine-rich repeat transmembrane protein kinase, putative
CATMA5a38605	0.293987	14.2224	0.0897137	13.5873	0.0822237	13.1889	0.064966	14.7174	-0.121457	13.5654	0.101204	13.5738	0.101703	14.2627	-0.328273	12.4848			0.227144	12.4067	-0.0383751	13.5229	0.180594	11.828	At5g42790	20S proteasome alpha subunit F1 (PAF1) (gb|AAC32062.1)
CATMA5a38560	-0.281655	13.2492	0.959093	11.2014	-0.0447806	12.4468	0.358103	12.4319	-0.547874	12.3679	0.15007	13.0673	-0.126506	12.4469	-0.0634278	10.4116			-0.255915	10.9355	0.62274	11.4185	0.449247	10.17	At5g42765	expressed protein
CATMA5a38330	-0.48123	12.1018	0.489694	9.88812	0.800336	10.4023	-0.316055	10.9625	-0.0842533	10.4071	-0.0636311	10.7579	0.0573852	11.4651	-0.758357	9.46638			0.20201	9.35114	-0.599135	9.64925	-0.370605	8.73137	At5g42570	expressed protein low similarity to SP|P51572 B-cell receptor-associated protein 31 (6C6-AG tumor-associated antigen) (DXS1357E) {Homo sapiens}
CATMA5a14940	-0.246326	12.9695	-0.542251	11.9684	-0.0969872	12.3298	-0.329792	13.0704	-0.192584	12.8911	-0.0154361	12.1107	-0.38643	12.7605	-0.209098	11.2134			-0.513088	11.987	0.0365159	11.6526	-0.65038	10.4078	At5g16620	hydroxyproline-rich glycoprotein family protein contains proline rich extensin domains, INTERPRO:IPR002965
CATMA5a14880	-0.403995	10.8079	-0.240248	8.87697	-0.457305	10.3402	-0.248908	10.072	-0.858925	9.01641	0.198942	9.47149	-0.525143	9.86572			-0.478412	12.0688	0.252348	8.91396	0.662607	9.07762			At5g16560	myb family transcription factor (KAN1) contains Pfam profile: PF00249 myb-like DNA-binding domain; identical to cDNA GARP-like putative transcription factor KANADI1 (KAN1) GI:15723590
CATMA5a14660																	-0.292988	11.8894							At5g16350	expressed protein
CATMA5a14610	-0.13915	10.9609	-0.717318	9.70536	-0.261957	11.2838	-0.0336657	10.6214	-0.37054	10.0613	-0.528828	10.5338	-0.302673	10.1304	-0.668657	8.60305			-0.915235	9.70528	0.287515	9.49801			At5g16310	ubiquitin carboxyl-terminal hydrolase family 1 protein similar to 26S proteasome regulatory complex subunit p37A [Drosophila melanogaster] GI:6434962; contains Pfam profile PF01088: Ubiquitin carboxyl-terminal hydrolase, family 1
CATMA5a14330	0.472648	13.9804	0.494443	12.5159	0.0811182	15.2171	0.358382	14.527	0.320232	13.2466	0.311628	14.2569	0.5523	14.1816	0.176339	13.3866			0.247758	12.5318	0.0116748	13.5432	0.652985	12.1406	At5g16050	14-3-3 protein GF14 upsilon (GRF5) identical to 14-3-3 protein GF14 upsilon GI:2232148 from [Arabidopsis thaliana]
CATMA5a14290	-0.624554	15.1402	0.106264	14.557	0.0591008	15.4047	0.238767	15.0795	-0.221514	14.7215	-0.321307	15.5761	-0.164643	15.0245	-0.333367	14.3731	1.33648	6.37911	0.206269	14.0153	0.116557	14.7596	-0.379513	13.0283	At5g16010	3-oxo-5-alpha-steroid 4-dehydrogenase family protein / steroid 5-alpha-reductase family protein similar to steroid 5alpha-reductase - Rattus norvegicus, PIR:A34239 [SP|24008]; contains Pfam 3-oxo-5-alpha-steroid 4-dehydrogenase domain PF02544
CATMA5a14040	-0.690561	9.99108	0.579395	8.92415	-0.14895	9.72333	0.783478	9.75572	-1.01727	9.63629	-0.120865	10.2067	-0.46684	9.07274	-0.752935	9.17389	-0.32097	8.48199	-0.380874	9.30469	0.297298	8.49156			At5g15770	GCN5-related N-acetyltransferase (GNAT) family protein similar to SP|O93806 Glucosamine-phosphate N-acetyltransferase (EC 2.3.1.4) (Phosphoglucosamine transacetylase) (Phosphoglucosamine acetylase) {Candida albicans}; contains Pfam profile PF00583: acetyltransferase, GNAT family
CATMA5a14000	-0.1182	12.0816	0.0445115	10.1718	0.390302	11.8239	0.295363	11.3765	0.513172	11.8812	-0.499958	11.3786	0.488651	11.2375	0.159875	11.0034			-0.259139	10.1384	-0.430694	11.2986	-0.279696	10.0813	At5g15730	serine/threonine protein kinase, putative similar to protein-serine/threonine kinase [Nicotiana tabacum] gi|505146|dbj|BAA06538
CATMA1a69140	2.4939	5.48971			-0.0797524	6.61861	-0.38618	7.8474			0.993703	8.32894							0.0297662	7.89905					At1g79960	ovate protein-related contains TIGRFAM TIGR01568 : uncharacterized plant-specific domain TIGR01568
CATMA1a68930	-0.725619	9.85863	-0.408032	9.38269	0.926298	8.13588	-0.0940442	9.10823			-0.36209	9.16551	-2.5581	7.80799					1.88424	6.23584					At1g79790	haloacid dehalogenase-like hydrolase family protein contains InterPro accession IPR005834: Haloacid dehalogenase-like hydrolase
CATMA1a68890	-0.083006	9.41607	0.0784476	8.67496			-1.44045	8.94154					2.72349	6.18575					-1.95399	7.03132					At1g79750	malate oxidoreductase, putative similar to malate oxidoreductase (NADP-dependent malic enzyme) GB:P34105 (Populus balsamifera subsp. trichocarpa)
CATMA1a68680																	1.41035	5.38904							At1g79570	protein kinase family protein low similarity to EDR1 [Arabidopsis thaliana] GI:11127925
CATMA1a68640																	-0.148118	12.2719							At1g79540	pentatricopeptide (PPR) repeat-containing protein contains Pfam profile PF01535: PPR repeat
CATMA1a68430											-0.635569	9.51961													At1g79330	latex-abundant protein, putative (AMC6) / caspase family protein similar to latex-abundant protein [Hevea brasiliensis] gb:AAD13216; contains Pfam domain, PF00656: ICE-like protease (caspase) p20 domain
CATMA1a68380							-2.73733	4.56593			-5.58409	3.93518					-2.09545	7.67535							At1g79260	expressed protein
CATMA1a50710							-2.28714	8.00779			-0.837496	8.79626					1.56823	8.46702							At1g61610	S-locus lectin protein kinase family protein similar to KI domain interacting kinase 1 [Zea mays] gi|2735017|gb|AAB93834; contains S-locus glycoprotein family domain, Pfam:PF00954
CATMA1a50670	0.10416	9.78866	0.90691	8.16221	0.913081	7.83903	-0.207913	10.2848	-0.409004	7.84751	0.48758	9.52551	-0.714588	8.07175	-1.60363	5.97419			-0.25667	8.62433	-1.66282	7.47428			At1g61570	mitochondrial import inner membrane translocase (TIM13) identical to mitochondrial import inner membrane translocase subunit Tim13 [Arabidopsis thaliana] Swiss-Prot:Q9XH48; contains Pfam domain, PF02953: Tim10/DDP family zinc finger
CATMA1a50190											0.960526	5.1649													At1g61140	SNF2 domain-containing protein / helicase domain-containing protein / zinc finger protein-related similar to ATPase [Homo sapiens] GI:531196; contains Pfam profiles PF00271: Helicase conserved C-terminal domain, PF00176: SNF2 family N-terminal domain, PF00097: Zinc finger, C3HC4 type (RING finger)
CATMA1a50150																	0.195473	12.9432							At1g61110	no apical meristem (NAM) family protein contains Pfam PF02365: No apical meristem (NAM) domain; similar to NAM protein GI:1279639 from [Petunia hybrida]
CATMA1a49910	0.222267	10.6366	0.150191	8.79977	0.679884	9.37506	-0.64524	9.19582	0.328973	9.20602	0.193303	9.4141	0.0195451	9.7851	-0.314872	7.37063	-0.000935936	11.3385	-2.32222	7.35279	1.26688	7.34051			At1g60900	U2 snRNP auxiliary factor large subunit, putative similar to U2 snRNP auxiliary factor, large subunit GB:CAA77136 from [Nicotiana plumbaginifolia]
CATMA1a49840											1.22919	6.22972	-0.202387	6.56929			1.2663	8.69239							At1g60850	DNA-directed RNA polymerase, putative identical to RNA polymerase subunit [Arabidopsis thaliana] GI:514322; contains Pfam profile PF01000: RNA polymerase Rpb3/RpoA insert domain
CATMA1a49570	-0.540444	9.82739	0.470435	8.27494	0.443266	8.82049	0.0464583	9.86989	-1.12792	8.40606	1.03371	8.38119	-1.31413	8.40492	3.52992	5.92451			0.110836	7.80566					At1g60550	naphthoate synthase, putative / dihydroxynaphthoic acid synthetase, putative / DHNA synthetase, putative contains similarity to MENB from Escherichia coli [SP|P27290], Bacillus subtilis [SP|P23966]; contains Pfam profile PF00378 enoyl-CoA hydratase/isomerase family protein
CATMA1a49450	-0.0499595	9.99665					-0.76942	6.70469			0.211407	8.49711	-0.177323	8.74634	-1.21263	7.75618	-0.344538	12.0982	6.5868	4.13339					At1g60440	eukaryotic pantothenate kinase family protein similar to pantothenate kinase GI:4191500 from [Aspergillus nidulans]; contains Pfam profile PF03630: Fumble
CATMA1a26880																	-0.216453	9.34096							At1g28690	pentatricopeptide (PPR) repeat-containing protein contains six TIGRFAM TIGR00756: pentatricopeptide repeat domains; contains five Pfam PF01535: PPR repeats
CATMA1a26790	1.04377	11.2041	-0.156643	9.26389	-0.00911524	10.8912	-0.358222	11.3363	-0.0946716	9.89559	0.0611431	10.6615	0.1793	10.3844	-0.0815823	9.68563			0.481657	9.97225	-0.731259	9.55425	0.261837	5.89415	At1g28580	GDSL-motif lipase, putative similar to lipase [Arabidopsis thaliana] GI:1145627; contains InterPro Entry IPR001087 Lipolytic enzyme, G-D-S-L family
CATMA1a26510																	-0.846717	9.96843							At1g28327	hypothetical protein
CATMA1a26460	1.63725	13.2345	-1.04323	12.7078	0.900174	13.1485	-0.207975	13.2725	1.45844	12.4558	0.0200178	12.754	1.76106	12.4367	-0.558573	11.2169	0.245697	14.3253	0.959266	10.8544	-0.795134	11.2905	0.99624	9.91489	At1g28290	pollen Ole e 1 allergen and extensin family protein similar to arabinogalactan protein [Daucus carota] GI:11322245; contains Pfam profile PF01190: Pollen proteins Ole e I family
CATMA1a26280	0.174616	7.24436			-0.959738	6.47873	-0.758812	6.0222			0.125822	8.00744	0.250101	7.43874			-0.0119995	14.6101							At1g28090	polynucleotide adenylyltransferase family protein low similarity to SP|P13685 Poly(A) polymerase (EC 2.7.7.19) {Escherichia coli O157:H7}; contains Pfam profile PF01743: polyA polymerase family protein
CATMA1a26230											-1.88934	6.53136					-0.442169	8.84147							At1g28040	zinc finger (C3HC4-type RING finger) family protein contains Pfam profile: PF00097: Zinc finger, C3HC4 type (RING finger)
CATMA1a25965	-0.2876	8.4763	0.329022	7.72456	0.0664201	8.5872	0.797579	8.68482	-1.18765	9.34248	-2.49394	8.71207	1.72764	6.40809			0.00833649	10.5361	0.2912	7.47664	0.0203254	8.74817			At1g27730	zinc finger (C2H2 type) family protein (ZAT10) / salt-tolerance zinc finger protein (STZ) identical to salt-tolerance zinc finger protein GB:CAA64820 GI:1565227 from [Arabidopsis thaliana]; contains Pfam domain, PF00096: Zinc finger, C2H2 type; identical to cDNA zinc finger protein STZ/ZAT10 (STZ/ZAT10) GI:9965730
CATMA1a25920	0.392105	10.5559	0.89535	8.34533	0.851915	9.19895	0.226543	8.84818			0.928413	8.35004	3.13769	6.35033	0.567029	7.7479			-0.206015	7.57305			0.070102	7.5291	At1g27690	expressed protein contains Pfam profile PF04788: Protein of unknown function (DUF620)
CATMA1a07900	0.705662	9.09122	-0.122904	9.27396	1.22523	9.04911	0.773205	8.63134	0.897332	8.76641	-0.460015	9.11239	0.788469	8.10585					0.260839	7.39114					At1g09080	luminal binding protein 3 (BiP-3) (BP3) Similar to Arabidopsis luminal binding protein (gb|D89342); contains Pfam domain PF00012: dnaK protein
CATMA1a07850	-0.201986	10.8107	0.0165189	9.4256	-0.318609	9.62424	-0.408621	10.4758	0.190131	8.98458	0.410736	9.58869	0.177587	9.74439	0.248421	8.73269			-0.474144	8.59643	0.123776	8.85783	0.39432	5.69509	At1g09020	protein kinase, putative similar to protein kinase AKINbetagamma-2 [Zea mays] GI:11139548, AKINbetagamma-1 [Zea mays] GI:11139546; contains Pfam profile PF00571: CBS domain
CATMA1a07690	-0.201377	10.0686	-0.0725032	8.55901	-0.226692	8.88689	0.0571801	10.4036	0.333224	8.5778	-0.134208	10.0693	-0.653587	9.24847	1.38276	5.79949			0.176886	7.15856	-0.394357	9.39709			At1g08780	prefoldin, putative similar to Swiss-Prot:Q9NQP4 prefoldin subunit 4 (Protein C-1) [Homo sapiens]
CATMA1a07650											-0.549	7.33974													At1g08730	myosin heavy chain (PCR43) identical to myosin heavy chain PCR43 (PIR:T00727) [Arabidopsis thaliana]; similar to ESTs gb|R30087 and gb|AA394762
CATMA1a07493	-0.25722	12.4326	0.645992	10.3733	0.0933475	11.2667	0.0715705	11.9071	-0.301632	12.151	0.0355933	12.3469	-0.567076	11.5431	0.547239	9.71342			-0.768798	9.56864	0.397604	11.0146	-0.656991	8.84462	At1g08550	violaxanthin de-epoxidase precursor, putative (AVDE1) similar to EST gb|N37612
CATMA1a07475	0.231898	13.3074	-0.431988	11.5487	0.314274	11.8718	-0.550472	13.5157	0.0717448	11.9786	-0.113374	11.3751	0.0319507	13.403	0.0515975	11.1972			-0.395126	10.9996	-0.289287	11.707	0.216733	10.5235	At1g08510	acyl-[acyl carrier protein] thioesterase / acyl-ACP thioesterase / oleoyl-[acyl-carrier protein] hydrolase / S-acyl fatty acid synthase thioesterase identical to acyl-(acyl carrier protein) thioesterase [Arabidopsis thaliana] GI:804948
CATMA4a15340																	-3.46366	6.33974							At4g14870	expressed protein
CATMA4a15300											1.01706	7.89214													At4g14820	pentatricopeptide (PPR) repeat-containing protein contains Pfam profile PF01535: PPR repeat
CATMA4a14980	-0.539393	10.3909	0.980054	7.95982	0.0601182	9.84286	0.752627	9.50492	-0.328331	8.71654	-0.200608	9.66515	0.0266747	9.21853	-0.567409	6.10534			-0.324398	8.20074	0.0305271	8.40085	-2.56992	7.31308	At4g14605	mitochondrial transcription termination factor-related / mTERF-related contains Pfam profile PF02536: mTERF
CATMA4a14940	0.162236	11.5821	-0.609326	9.78866	-0.315231	11.2625	0.120128	10.6234	-0.0108802	10.4678	0.337321	9.89036	-0.132104	10.7553	0.1012	5.02083	-0.455192	7.84963	-0.378978	9.79594	1.46221	8.77672			At4g14570	acylaminoacyl-peptidase-related similar to Acylamino-acid-releasing enzyme (EC 3.4.19.1) (Acyl-peptide hydrolase) (APH) (Acylaminoacyl-peptidase) (Swiss-Prot:P13676) [Rattus norvegicus]; annotated with nonconsensus TT and CT acceptor splice sites.
CATMA4a14655	0.34628	9.49269	-1.80162	4.78112			-1.00837	8.94552	-0.437916	8.35109	-0.247378	8.88718	-0.211893	8.14835			-0.45719	8.36613	-0.57528	8.22882					At4g14340	casein kinase I (CKI1) identical to casein kinase I [Arabidopsis thaliana] gi|1103318|emb|CAA55395
CATMA4a14440							-0.623096	2.66096									-1.3632	8.44491							At4g14170	pentatricopeptide (PPR) repeat-containing protein contains Pfam profile PF01535: PPR repeat
CATMA3a46070	-0.0881462	12.3534	-0.753153	10.4417	0.0267736	11.3091	-0.685721	11.9207	-0.389894	10.8354	0.0979913	10.7103	-0.47519	10.301	-0.595922	9.16706	0.436708	8.81403	-0.821799	10.0972	-0.228942	10.4437			At3g53110	DEAD/DEAH box helicase, putative RNA helicase, Mus musculus, PIR:I49731
CATMA3a45810	1.52995	8.83891	-0.218329	9.63218	0.0707194	9.27898	0.914746	9.47386	0.324667	7.89433	-0.0593866	9.41349					0.543173	10.9659	-0.726212	5.81217					At3g52890	protein kinase (KIPK) identical to protein kinase KIPK (KCBP-interacting protein kinase) [Arabidopsis thaliana] gi|7716430|gb|AAF68383
CATMA3a45776	0.045026	12.8258	-0.0394632	11.7444	0.136098	12.36	0.0636799	12.8987	-0.310812	11.6648	-0.246533	11.7154	0.844515	12.1149	-0.210706	10.5949			-0.352091	11.1546	0.0372641	11.4848	0.513323	10.0297	At3g52850	vacuolar sorting receptor, putative nearly identical to vacuolar sorting receptor homolog (GP:1737218) [Arabidopsis thaliana]
CATMA3a45490	0.0467782	13.8901	-0.252925	13.0213	0.159048	12.9143	0.00529449	13.7738	-0.140525	13.1046	-0.035802	12.1978	-0.0983856	12.6459	-0.167124	11.4092			0.409872	11.7587	-0.762456	11.7635	-0.570183	11.1063	At3g52560	ubiquitin-conjugating enzyme family protein similar to DNA-binding protein CROC-1B [Homo sapiens] GI:1066082; contains Pfam profile PF00179: Ubiquitin-conjugating enzyme
CATMA3a45440	-0.469877	7.99455	-2.10733	7.40509	0.281952	9.00519	0.842248	8.46024	0.0973173	8.44289	-0.289191	8.5689			2.64434	4.91645			2.85683	6.07583					At3g52525	ovate protein, putative 83% similar to ovate protein (GI:23429649) [Lycopersicon esculentum]; contains TIGRFAM TIGR01568 : uncharacterized plant-specific domain TIGR01568
CATMA3a45240	0.136091	12.4444	0.0443887	11.315	-0.373736	11.7325	-0.00955589	12.34	-0.200385	11.5481	-0.310631	11.8408	-0.399351	11.6698	-0.0827815	10.6655			-0.623071	10.3203	-0.190963	11.0387	-0.397219	9.19163	At3g52300	ATP synthase D chain-related contains weak similarity to ATP synthase D chain, mitochondrial (EC 3.6.3.14) (Swiss-Prot:P31399) [Rattus norvegicus]
CATMA3a45200									-0.644859	4.6192															At3g52260	pseudouridine synthase family protein similar to SP|P39219 Ribosomal large subunit pseudouridine synthase A (EC 4.2.1.70) (Pseudouridylate synthase) (Uracil hydrolyase) {Escherichia coli}; contains Pfam profile PF00849: RNA pseudouridylate synthase
CATMA3a20960	-0.435007	9.80277	-0.910581	8.29961	-0.642034	9.14424	0.0527247	9.41411	2.37742	6.24893	0.129615	9.60328	-0.300245	8.5148	0.281816	8.0998			-0.0647749	8.2479	0.798478	7.718			At3g21110	phosphoribosylamidoimidazole-succinocarboxamide synthase / SAICAR synthetase (PUR7) identical to phosphoribosylamidoimidazole-succinocarboxamide synthase, chloroplast [precursor] SP:P38025 from [Arabidopsis thaliana]
CATMA3a20900	-0.669438	12.5343	-0.804261	11.2537	0.10055	11.5986	-0.0832177	11.6123	-0.171043	11.2902	-0.948962	11.2893	-0.0436941	11.5095	-0.409167	9.80393			-0.69058	10.0407	-0.199469	9.76595	-1.01212	9.03459	At3g21070	ATP-NAD kinase family protein contains Pfam domain, PF01513: ATP-NAD kinase
CATMA3a20530	0.00574538	12.0965	-0.0432067	10.6947	0.316256	11.1586	0.239883	11.7561	0.491569	10.7049	0.265268	10.7743	-0.140447	11.2073	-0.309724	10.0887	-1.2792	8.60278	0.184942	10.2132	0.27178	10.0937	-0.293876	9.29788	At3g20790	oxidoreductase family protein weak similarity to SP|Q07982 Glucose--fructose oxidoreductase precursor (EC 1.1.99.28) {Zymomonas mobilis}; contains Pfam profiles PF01408: Oxidoreductase family NAD-binding Rossmann fold, PF02894: Oxidoreductase family C-terminal alpha/beta domain
CATMA3a20490											-0.313531	8.26202					-0.0933982	8.47561							At3g20750	zinc finger (GATA type) family protein
CATMA3a20210	-0.0473963	11.0957	-0.805608	10.0752	-0.801307	11.0509	-0.260059	11.2022	0.211013	10.3965	-0.518843	10.3166	-0.0668964	10.9546	-0.505229	9.15849			0.643559	8.36244	0.292822	9.87811			At3g20500	calcineurin-like phosphoesterase family protein contains Pfam profile: PF00149 calcineurin-like phosphoesterase
CATMA3a20150	0.210922	13.6973	0.174197	13.1112	-0.102786	13.3359	-0.364359	13.2929	-0.0263711	12.5653	0.324341	12.7886	0.0427891	13.421	0.0820887	11.9894	-0.572465	10.6545	-0.320001	11.9726	-0.343244	12.9657	0.207055	11.4429	At3g20470	pseudogene, glycine-rich protein identical to a region of GB:JQ1064 from [Arabidopsis thaliana] ( Plant Cell 2 (5), 427-436 (1990))
CATMA3a19950	0.639897	8.2572					-0.236187	7.87508									0.0130692	11.2134							At3g20270	lipid-binding serum glycoprotein family protein similar to SP|P17213 Bactericidal permeability-increasing protein precursor (BPI) {Homo sapiens}; contains Pfam profile PF02886: LBP / BPI / CETP family, C-terminal domain
CATMA3a19910	-1.05336	9.50363					0.14467	8.97702			-0.177837	8.60353	-0.537147	8.05079					-0.162123	5.15588					At3g20240	mitochondrial substrate carrier family protein contains Pfam profile: PF00153 mitochondrial carrier proteins
CATMA4a29570	0.0751893	11.5412	-0.499663	10.5398	-0.522707	11.6057	-0.0277742	10.6153	-0.207373	10.5166	-0.055281	11.1855	-0.145407	11.0383	1.34145	8.82267	-0.428356	8.59445	-0.654467	8.91371	0.111145	10.5928			At4g27940	mitochondrial substrate carrier family protein contains Pfam profile: PF00153 mitochondrial carrier protein
CATMA4a29330	-0.0375473	9.54728	-0.537394	9.2158	0.603065	8.84146	0.0605618	9.75851	0.582669	8.9013	-0.129136	9.40618	0.803795	8.35766	-0.602231	7.46241	-0.352374	9.6763	0.732155	7.98537	-0.786857	8.99863			At4g27690	vacuolar protein sorting-associated protein 26, putative / VPS26, putative similar to vacuolar sorting protein 26 [Homo sapiens] GI:9622852; contains Pfam profile PF03643: Vacuolar protein sorting-associated protein 26
CATMA4a29270	0.3181	9.59023	-1.6102	7.57741	-0.747877	9.26429	-0.483781	9.26448	0.897908	6.6516	0.286428	8.82463	0.660526	7.34849					-0.670298	7.77882	3.13213	6.12397			At4g27640	importin beta-2 subunit family protein low similarity to importin 4 GI:18700635 from [Homo sapiens]
CATMA4a29020	0.704927	10.2081	-0.90325	8.75402	0.0250625	8.38338	-0.977124	10.1514			-0.587702	8.34643	1.31562	8.00725	-0.192497	7.17867	-0.540649	5.99185	0.330063	8.00679	-0.462266	7.8801			At4g27450	expressed protein similar to auxin down-regulated protein ARG10 [Vigna radiata] GI:2970051, wali7 (aluminum-induced protein) [Triticum aestivum] GI:451193
CATMA4a29000							1.0369	3.45344													-4.91822	7.24367			At4g27420	ABC transporter family protein D.melanogaster P element CaSpeR-1 gene (white protein),PID:g870996
CATMA4a28710																	-0.544529	10.3908							At4g27110	phytochelatin synthetase-related contains Pfam PF04833: Phytochelatin synthetase-like conserved region
CATMA3a03180	1.01158	13.3377	0.321223	11.2618	0.188973	11.3797	0.661307	11.682	0.636184	12.3473	0.830573	11.6696	0.661514	11.5173	0.148399	10.6577			1.53313	10.4648	-0.0828836	10.1261	0.656678	8.68297	At3g04230	40S ribosomal protein S16 (RPS16B) similar to 40S ribosomal protein S16 GB:AAD22696 [Arabidopsis thaliana]
CATMA3a03110							0.0962404	7.00518			-0.210319	8.06785					0.348549	7.91362	-0.430465	5.45532					At3g04160	expressed protein ; expression supported by MPSS
CATMA3a02870	0.306223	8.99444	1.19084	8.74967	-0.108254	10.0575	-0.382652	9.49989	0.292758	9.77404	-0.0548335	9.47855	-0.449873	9.21841	-0.000371537	7.91139	0.096562	11.5704	0.305878	9.03287					At3g03890	expressed protein
CATMA3a02820	0.554517	7.17111	0.122155	5.20734			0.62238	7.22767			-0.577407	8.32863					0.214183	12.2968							At3g03855	expressed protein similar to GB:AAC72977 [Arabidopsis thaliana]
CATMA3a02540																	-0.990162	5.58308							At3g03610	phagocytosis and cell motility protein ELMO1-related contains weak similarity to ELMO1 [Mus musculus] gi|16118551|gb|AAL14464
CATMA3a02500	0.119117	11.7718	-0.477628	10.1672	0.16566	10.2469	0.0536491	11.4978	0.139149	10.0007	0.166234	10.4254	0.0722977	11.1885	0.155936	9.93312	0.256547	10.7337	0.00798634	9.85878	0.413656	9.74554	0.932844	7.9656	At3g03570	expressed protein similar to hypothetical protein GB:CAB38918 [Arabidopsis thaliana]
CATMA3a02170																	-1.37447	7.78076								unknown protein
CATMA2a34870											-1.27132	6.51937					-0.479263	10.3111							At2g36650	expressed protein
CATMA2a34840	-0.391614	8.23689					-0.247694	7.19182			-0.369198	7.78886					0.738116	9.66968							At2g36610	homeobox-leucine zipper family protein similar to homeobox protein PpHB8 (GP:7415628) [Physcomitrella patens]; contains PfamPF00046: Homeobox domain
CATMA2a34560	-0.39751	10.0947	0.808459	8.8691	0.0142702	9.55375	0.61675	9.73087	-0.750117	8.97255	0.214833	9.29632									0.597687	6.6867			At2g36340	DNA-binding storekeeper protein-related contains similarity to storekeeper protein [Solanum tuberosum] gi|14268476|emb|CAC39398; contains PF04504: Protein of unknown function, DUF573
CATMA2a34510											1.44391	5.8526					0.525302	10.0173								unknown protein
CATMA2a34250							-1.2227	5.50141			-0.787941	7.60926					0.0135815	12.852							At2g36050	ovate protein-related contains TIGRFAM TIGR01568 : uncharacterized plant-specific domain TIGR01568
CATMA2a34210	-0.450814	12.614	0.395592	11.2355	-0.663614	12.0242	-0.364685	11.9973	-0.343416	12.0499	0.255871	11.582	-0.683354	11.6613	0.7595	10.1455			0.105673	10.5164	0.474286	11.5643	-0.178821	9.26983	At2g36000	mitochondrial transcription termination factor-related / mTERF-related contains Pfam profile PF02536: mTERF
CATMA2a33930											-0.34659	9.02044									-3.33256	7.0819				unknown protein
CATMA2a33860	-0.567985	11.6475	-0.248403	8.72872	0.0821603	10.5638	-0.137238	11.3888	0.370954	10.1017	-0.774932	10.1902	-0.464071	10.1791	0.393283	8.70907			-0.092254	9.13127	0.179345	9.67299			At2g35650	glycosyl transferase family 2 protein similar to beta-(1-3)-glucosyl transferase GB:AAC62210 GI:3687658 from [Bradyrhizobium japonicum], cellulose synthase from Agrobacterium tumeficiens [gi:710492] and Agrobacterium radiobacter [gi:710493]; contains Pfam glycosyl transferase, group 2 family protein domain PF00535; identical to cDNA for partial mRNA for glycosyltransferase (cslA07 gene) GI:285519…
CATMA2a14320											2.34337	6.65417					0.273985	9.83013							At2g15410	gypsy-like retrotransposon family has a 4.1e-217 P-value blast match to GB:AAD19359 polyprotein (gypsy_Ty3-element) [Sorghum bicolor]
CATMA2a14230											-0.764297	6.65474													At2g15380	non-LTR retrotransposon family (LINE) has a 1.1e-29 P-value blast match to GB:NP_038603 L1 repeat, Tf subfamily, member 23 (LINE-element) [Mus musculus]
CATMA2a13760																	-2.73836	7.17232							At2g14960	auxin-responsive GH3 family protein similar to auxin-responsive GH3 product [Glycine max] GI:18591; contains Pfam profile PF03321: GH3 auxin-responsive promoter
CATMA2a13680	-0.0175177	12.3219	0.399431	10.1978	-0.0102819	11.7187	-0.400732	11.8401	0.483247	11.2014	0.10729	10.4933	-0.263768	11.431	0.141188	9.9423			0.324993	9.80252	0.234034	10.3883	-0.480527	9.07346	At2g14910	expressed protein
CATMA2a13410	-0.200459	9.13052	-2.31145	7.25988	-1.53756	8.74367	-0.317608	9.62175	1.34859	8.05039	-0.175479	7.60708	0.0233613	8.91842	0.0587102	5.96204			0.307521	7.47544					At2g14670	sucrose transporter, putative / sucrose-proton symporter, putative similar to sucrose-proton symporter SUC1 [Arabidopsis thaliana] GI:407094, SUC2 [Arabidopsis thaliana] GI:407092, sucrose transporter [Arabidopsis thaliana] GI:12057172; contains Pfam profile PF00083: major facilitator superfamily protein
CATMA2a12700			0.402969	7.90508			-0.316651	9.3987	0.814858	6.42704	-0.420894	8.7597	-0.862545	8.76785			0.616987	10.4737							At2g14110	expressed protein
CATMA5a51570							0.171307	6.84325			0.178641	7.49052													At5g55840	pentatricopeptide (PPR) repeat-containing protein low similarity to fertility restorer [Petunia x hybrida] GI:22128587; contains Pfam profile PF01535: PPR repeat
CATMA5a51490																	-0.188372	8.98341							At5g55750	hydroxyproline-rich glycoprotein family protein contains proline-rich extensin domains, INTERPRO:IPR002965
CATMA5a51300	-0.33566	7.56331																							At5g55550	RNA recognition motif (RRM)-containing protein similar to DAZ associated protein 1 [Homo sapiens] GI:8671754; contains InterPro entry IPR000504: RNA-binding region RNP-1 (RNA recognition motif) (RRM)
CATMA5a51250					-0.659699	8.0043	0.947173	7.05218			-0.193018	5.34674													At5g55510	mitochondrial import inner membrane translocase subunit Tim17/Tim22/Tim23 family protein weak similarity to SP|Q99595 Mitochondrial import inner membrane translocase subunit TIM17 A {Homo sapiens}; contains Pfam profile PF02466: Mitochondrial import inner membrane translocase subunit Tim17
CATMA5a51000																	-0.0457026	9.6045							At5g55240	caleosin-related family protein / embryo-specific protein, putative strong similarity to embryo-specific protein 1 [Arabidopsis thaliana] GI:3335169; contains Pfam profilePF05042: Caleosin related protein
CATMA5a50960							-0.808959	6.70297																	At5g55200	co-chaperone grpE protein, putative similar to chaperone GrpE type 2 [Nicotiana tabacum] GI:3851640; contains Pfam profile PF01025: co-chaperone GrpE
CATMA5a50760	0.339004	10.178	0.0238341	11.5931	0.311515	12.1677	0.374986	12.0154	0.941654	11.9209	0.0178201	11.1304	1.35977	10.085	-0.105075	10.3387			0.789731	9.98039	-1.26539	8.27414	0.614034	9.69235	At5g54960	pyruvate decarboxylase, putative strong similarity to pyruvate decarboxylase 1 [Vitis vinifera] GI:10732644; contains InterPro entry IPR000399: Pyruvate decarboxylase
CATMA5a31660	-0.251912	12.5587	-0.444542	10.9052	0.0492404	11.7966	0.00195974	11.5839	0.127898	11.0591	-0.159983	10.369	-0.301284	10.8581	-0.209776	10.3955			-0.242183	9.75295	0.301409	11.0828	-0.18879	9.12152	At5g36170	peptide chain release factor, putative similar to SP|P28367 Peptide chain release factor 2 (RF-2) {Bacillus subtilis}; contains Pfam profiles PF00472: Peptidyl-tRNA hydrolase domain, PF03462: PCRF domain
CATMA5a31185	0.427778	9.94523	0.762366	8.32208	-0.842609	9.03082	0.0813239	8.69854	-0.0855058	9.6565	0.700393	9.07615	-0.96952	8.91121					0.125514	8.72273					At5g35790	glucose-6-phosphate 1-dehydrogenase / G6PD (APG1) identical to SP|Q43727 Glucose-6-phosphate 1-dehydrogenase, cytoplasmic isoform (EC 1.1.1.49) (G6PD) {Arabidopsis thaliana}
CATMA5a30770	-0.336656	11.111	-0.158853	9.53321	-0.07939	10.9502	0.192242	10.4641	1.52639	8.74406	0.809146	9.75651	0.262271	10.1173	0.285168	9.43394	-0.624065	11.3474	0.128192	8.58319					At5g35560	DENN (AEX-3) domain-containing protein contains Pfam domain PF02141: DENN (AEX-3) domain; this cDNA may contain an anomalously spliced intron...will require further examination.
CATMA5a30720											-1.12625	5.73888													At5g35535	non-LTR retrotransposon family (LINE) has a 2.2e-31 P-value blast match to GB:NP_038604 L1 repeat, Tf subfamily, member 26 (LINE-element) [Mus musculus]
CATMA5a30370																	1.67485	7.99983							At5g35230	hypothetical protein
CATMA5a30320	0.254846	11.2462	-0.379215	9.95413	0.216272	10.4798	0.111283	11.061	1.24267	9.08812	-0.214226	9.44859	1.00781	9.67446	-0.647361	8.88945			1.43845	9.19601	-0.393178	9.05652	0.248557	8.18529	At5g35200	epsin N-terminal homology (ENTH) domain-containing protein contains Pfam PF01417: ENTH domain. ENTH (Epsin N-terminal homology) domain; similar to clathrin assembly protein short form, Rattus norvegicus, EMBL:AF041373;similar to Chain A, Calm-N N-Terminal Domain Of Clathrin Assembly Lymphoid Myeloid Leukaemia Protein, Pi(4,5)p2 Complex (GP:13399999) {Homo sapiens}
CATMA5a09390											-0.527616	6.34029													At5g10660	calmodulin-binding protein-related contains weak similarity to calmodulin-binding proteins
CATMA5a09150	-0.13337	11.4785	1.24706	10.4012	-0.0111013	11.8416	0.523365	11.8309	-0.214079	11.6662	1.02863	10.1356	0.0732377	11.2346	0.93384	9.73366	0.240066	10.2804	0.0569192	9.94613	0.355679	10.8441	0.527761	8.82432	At5g10390	histone H3 identical to histone H3 from Zea mays SP|P05203, Medicago sativa GI:166384, Encephalartos altensteinii SP|P08903, Pisum sativum SP|P02300; contains Pfam profile PF00125 Core histone H2A/H2B/H3/H4
CATMA5a08850																	0.236366	8.04246							At5g10090	tetratricopeptide repeat (TPR)-containing protein contains Pfam profile PF00515 TPR Domain
CATMA5a08810	0.306514	10.3334	0.356551	9.85654	-0.145028	9.71685	0.106282	10.9803	0.532049	9.31332	-0.196931	9.58417	0.667816	10.1579	-0.417676	8.39191			0.344136	8.82614	0.655357	9.07459			At5g10060	expressed protein
CATMA5a08620							-0.245588	8.57065			0.121748	7.73774	0.251899	7.6754					1.10239	6.62203					At5g09820	plastid-lipid associated protein PAP / fibrillin family protein low similarity to plastid-lipid associated protein PAP3 [Brassica rapa] GI:14248552; contains Pfam profile PF04755: PAP_fibrillin
CATMA1a63850					-0.176378	7.96682							0.178485	6.53715											At1g74450	expressed protein
CATMA1a63250											0.74673	7.03598													At1g73890	protease inhibitor/seed storage/lipid transfer protein (LTP) family protein contains Pfam protease inhibitor/seed storage/LTP family domain PF00234
CATMA1a63200	0.274772	9.26258					1.64305	9.20938			-1.20311	6.66026					1.31474	11.6524							At1g73870	zinc finger (B-box type) family protein
CATMA1a62990	0.77581	10.6152	0.923618	10.525	-0.116984	11.5077	0.178551	12.0554	-0.0410956	10.2113	0.454809	10.0463	0.968941	10.092	0.348537	10.4033			0.192309	9.63446	1.22327	10.2425	2.16301	7.13134	At1g73660	protein kinase family protein contains Pfam profile: PF00069 eukaryotic protein kinase domain
CATMA1a62950	-0.708783	10.5735			1.77897	8.39782	1.03709	7.46227			0.667443	8.92015	0.520433	8.93497											At1g73630	calcium-binding protein, putative similar to calcium binding protein GI:14589311 from [Sesbania rostrata]; contains Pfam profile: PF00036 EF hand (4 copies)
CATMA1a44240	-0.309337	9.98286	0.0595242	9.61318	-0.236205	10.0144	-0.621491	9.60639	-0.789649	10.4349	-0.414501	9.97741	-0.523036	10.2745			-0.286308	10.6942	0.784675	9.08791	-0.657915	10.0331			At1g53210	sodium/calcium exchanger family protein / calcium-binding EF hand family protein contains Pfam profiles: PF01699 sodium/calcium exchanger protein, PF00036 EF hand
CATMA1a44200	-2.12175	8.70581	0.795342	7.23818	-0.991239	8.7711			-0.557674	8.79112	1.2367	5.26666	0.635292	7.3663					0.0458787	7.24855					At1g53170	ethylene-responsive element-binding factor 8 / ERF transcription factor 8 (ERF8) identical to ERF transcription factor 8 GI:10567108 from [Arabidopsis thaliana]
CATMA1a43915	0.156485	10.5364	-0.106145	8.98884	0.160493	10.6872	-0.0644615	10.7851	0.0399647	8.99147	0.152402	9.81531	-0.212644	10.595	-0.283698	8.79295	0.997845	7.33886	0.0965226	9.36406	0.178683	9.55793	-0.0271305	8.10898	At1g52880	no apical meristem (NAM) family protein contains Pfam PF02365: No apical meristem (NAM) domain; similar to NAM (no apical meristem) GB:CAA63101 from [Petunia x hybrida]; identical to cDNA NAC domain protein GI:4325285
CATMA1a43670	-0.213094	8.40745	0.875898	6.77682	-0.687027	8.65619	-0.215732	9.05879			0.544281	8.89862							-0.16407	7.01119	-1.29761	7.81378				unknown protein
CATMA1a43300											-0.281004	8.22999					0.458902	8.472							At1g52250	dynein light chain type 1 family protein similar to SP|O02414 Dynein light chain LC6, flagellar outer arm {Anthocidaris crassispina}; contains Pfam profile PF01221: Dynein light chain type 1
CATMA1a20680	-0.203282	8.3554									0.0569946	7.37979					0.423958	10.927							At1g21610	wound-responsive family protein similar to wound-responsive protein 14.05 (GI:16506638) [Castanea sativa]; ESTs gb T42839 and gb|AA395192 come from this gene
CATMA1a20040																	0.0485817	8.86566							At1g20980	SPL1-Related2 protein (SPL1R2) strong similarity to SPL1-Related2 protein [Arabidopsis thaliana] GI:6006427; contains Pfam profile PF03110: SBP domain
CATMA1a19990																	-2.28964	7.17877							At1g20925	auxin efflux carrier family protein contains auxin efflux carrier domain, Pfam:PF03547
CATMA1a02980	0.970927	9.98051	-1.14964	9.50863	0.361646	9.81928	-0.690575	10.6713	1.3414	8.47831	-0.0737109	10.272	0.707024	8.88639	0.307144	8.40164			0.065095	8.12255	0.0087632	8.97332			At1g04120	ABC transporter family protein Strong similarity to MRP-like ABC transporter gb|U92650 from A. thaliana and canalicular multi-drug resistance protein gb|L49379 from Rattus norvegicus
CATMA1a02950	0.560204	11.292	-0.005731	11.2567	0.0613918	12.0135	-0.0499502	12.0121	0.295783	11.7327	0.629023	11.2219	0.294746	11.9614	0.430083	10.5943			0.497316	9.88088	0.453463	10.56	1.1716	8.40488	At1g04080	hydroxyproline-rich glycoprotein family protein Contains similarity to pre-mRNA processing protein PRP39 gb L29224 from S. cerevisiae. ESTs gb|R64908 and gb|T88158, gb|N38703 and gb|AA651043 come from this gene
CATMA1a02520	-0.220951	10.9787	0.263758	9.40588	0.0672161	10.6271	-0.00355846	10.4373	-0.149012	9.27312	-0.125	10.2791	-0.852291	9.39591	0.302527	8.55827	0.911324	8.1418	-0.301834	8.61125			-1.37392	7.75334	At1g03630	protochlorophyllide reductase C, chloroplast / PCR C / NADPH-protochlorophyllide oxidoreductase C (PORC) identical to SP:O48741 protochlorophyllide reductase C, chloroplast precursor (EC 1.3.1.33) (PCR C) (NADPH-protochlorophyllide oxidoreductase C) (POR C) [Arabidopsis thaliana]
CATMA1a02440	0.646622	9.16841															-0.0196578	9.78139							At1g03550	secretory carrier membrane protein (SCAMP) family protein contains Pfam domain, PF04144: SCAMP family
CATMA1a02210																	0.550518	6.92265							At1g03330	small nuclear ribonucleoprotein D, putative / snRNP core SM-like protein, putative / U6 snRNA-associated Sm-like protein, putative similar to SWISS-PROT:Q9Y333 U6 snRNA-associated Sm-like protein LSm2 (Small nuclear ribonuclear protein D homolog, G7b, SnRNP core SM-like protein SM-x5) [Homo sapiens]
CATMA1a02170																	-1.08602	8.57966							At1g03300	agenet domain-containing protein contains Pfam PF05641: Agenet domain
CATMA4a08380	0.386387	11.1119	-0.0374899	5.90207	-0.594634	10.4762	-0.537046	7.31365			-0.102166	9.08596	-0.931302	11.5033	0.238132	8.86395			4.56758	4.96315	-1.4003	5.98109	-0.0221361	8.99541	At4g08570	heavy-metal-associated domain-containing protein / copper chaperone (CCH)-related low similarity to copper homeostasis factor [GI:3168840][PMID:9701579]; similar to farnesylated proteins GMFP7 [Glycine max][GI:4097573] and ATFP7 [GI:4097555]; contains heavy-metal-associated domain PF00403
CATMA4a08010																	-0.146181	9.57928								unknown protein
CATMA4a07940											0.134132	7.91645													At4g08250	scarecrow transcription factor family protein SCARECROW - Arabidopsis thaliana, PID:g1497987
CATMA3a40440	-0.33325	10.1252	0.278437	9.74093	-0.131499	10.1036	-0.368804	10.9165	0.713352	10.0034	-0.127436	10.7672	-0.608908	11.2213	0.369949	9.31802			0.670805	9.2234	0.594128	8.82322	-3.2285	5.75489	At3g47430	peroxisomal biogenesis factor 11 family protein / PEX11 family protein contains Pfam PF05648: Peroxisomal biogenesis factor 11 (PEX11)
CATMA3a40400											-0.397726	6.59011													At3g47400	pectinesterase family protein similar to pectinesterase (EC 3.1.1.11) from Vitis vinifera GI:15081598, Lycopersicon esculentum SP|Q43143 SP|P14280; contains Pfam profile PF01095 pectinesterase
CATMA3a40080	0.192487	11.5956	-0.152369	11.0506	-0.42085	10.4245	-0.664838	12.3063	-0.134811	10.7907	0.354198	11.2149	0.13042	10.6894	-0.145028	9.98219			-0.744882	9.75041	-0.321615	10.7389	-0.104885	8.52405	At3g47000	glycosyl hydrolase family 3 protein beta-D-glucan exohydrolase, Nicotiana tabacum, TREMBL:AB017502_1
CATMA3a40040	-0.250875	9.24801	-0.359469	7.53737			-0.602516	8.9297			0.753115	8.77419	-0.397608	8.7671	0.233024	7.06914					-0.451317	7.69593			At3g46960	DEAD/DEAH box helicase, putative similar to SP|P35207 Antiviral protein SKI2 {Saccharomyces cerevisiae}; contains Pfam profiles PF00270: DEAD/DEAH box helicase, PF00271: Helicase conserved C-terminal domain
CATMA3a39700	-0.473991	13.0421	0.132016	10.9527	0.540487	11.8927	0.749116	11.763	-0.321328	10.969	-0.427931	12.2253	-0.0568691	11.376	-0.411485	9.98223			0.482802	10.5215	-0.227721	11.038	0.630695	8.78833	At3g46620	zinc finger (C3HC4-type RING finger) family protein contains Pfam domain, PF00097: Zinc finger, C3HC4 type (RING finger)
CATMA3a39200							-0.592091	8.50536			0.971617	6.2301													At3g46200	MutT/nudix family protein similar to head organizer protein P17F11 GI:17976973 from [Xenopus laevis]; contains a NUDIX hydrolase domain IPR000086
CATMA3a39080											-0.819552	6.9247					1.22383	8.8394							At3g46110	expressed protein
CATMA3a15250																	0.491471	10.8171							At3g15860	hypothetical protein
CATMA3a15200	-0.197552	13.4454	0.230326	12.832	0.44699	12.5067	0.507797	12.5755	0.205221	12.2273	-0.266549	13.2263	0.320595	12.9797	-0.505589	12.0548			0.922148	10.987	-0.501446	12.1774	-0.144894	11.5493	At3g15810	expressed protein contains Pfam profile PF04525: Protein of unknown function (DUF567)
CATMA3a14970	-0.232734	8.25963			0.295252	7.54712	0.405352	8.30385	0.656632	6.90508	-0.21314	9.51129							-0.129853	8.54959					At3g15560	expressed protein
CATMA3a14930	-5.45284	8.21627	-5.7977	5.00561	-0.845822	9.33144	0.790524	8.34481	-3.58241	7.58025	0.759107	7.9846					0.456553	8.44343	-0.661678	7.71011					At3g15520	peptidyl-prolyl cis-trans isomerase TLP38, chloroplast / thylakoid lumen PPIase of 38 kDa / cyclophilin / rotamase cyclophylin-type; identical to SP|P82869 Thylakoid lumenal 38 kDa protein, chloroplast precursor (P38) {Arabidopsis thaliana}
CATMA3a14725	-1.63822	11.3712	3.39668	10.8247	-0.572764	11.3132	1.83175	10.945	-2.68037	10.4193	0.720431	12.1392	-2.71435	9.29411	4.54502	7.88095			0.913232	9.53041			-2.65712	7.58182	At3g15356	legume lectin family protein contains Pfam domain, PF00139: Legume lectins beta domain
CATMA3a14660			-0.279276	7.13515							-0.0831192	6.19804													At3g15300	VQ motif-containing protein contains PF05678: VQ motif
CATMA3a14430											0.19816	10.0879													At3g15080	exonuclease family protein contains exonuclease domain, Pfam:PF00929
CATMA3a14390	0.468134	9.89066					0.0709825	9.34862	-1.0056	7.70998	1.40366	7.97833	0.467447	8.98683	0.338891	5.46018			0.974895	8.16878					At3g15040	expressed protein contains Pfam profile PF04520: Protein of unknown function, DUF584
CATMA4a24350																	1.32867	10.499							At4g22620	auxin-responsive family protein auxin-induced protein 10A, Glycine max., PIR2:JQ1099
CATMA4a24310	-0.730694	10.3925	-0.358766	7.14623	-0.187125	8.98856	-0.37573	10.5704	-1.94463	7.76505	0.0339831	9.11043	-0.70589	8.53924	-0.717443	7.93886			0.03237	8.62002	0.414457	7.54273			At4g22580	exostosin family protein contains Pfam profile: PF03016 Exostosin family
CATMA4a24060	0.0652001	9.91355							-0.924982	7.48649	0.761351	5.4947	0.306318	8.56351											At4g22340	phosphatidate cytidylyltransferase, putative / CDP-diglyceride synthetase, putative similar to CDP-diacylglycerol synthetase (CDS) GI:2181182 from [Arabidopsis thaliana]
CATMA4a24010	-0.471493	9.90383	-1.26151	7.93073	-2.23976	8.4955	-0.99397	9.84006	1.89363	7.23071															At4g22290	ubiquitin carboxyl-terminal hydrolase family protein similar to pVHL-interacting deubiquitinating enzyme 1 type II [Homo sapiens] GI:18698435; contains Pfam profile PF00443: Ubiquitin carboxyl-terminal hydrolase
CATMA4a23450	-0.349387	10.8379	0.540927	8.0779	0.13951	8.99114	0.567855	10.5786	0.198265	9.83378	0.108631	8.71245	-0.0133197	9.25475	0.642122	8.8868	0.103247	9.2799	1.14551	6.39934	0.426029	9.437			At4g21790	transmembrane protein-related (TOM1) contains some similarity to transmembrane protein TOM3 GI:15425641 from [Arabidopsis thaliana]; identical to cDNA TOM1 GI:9967414
CATMA4a01720																	-0.287188	10.0192							At4g01500	DNA-binding protein, putative similar to DNA-binding proteins from [Arabidopsis thaliana] RAV1 GI:3868857, RAV2 GI:3868859; contains Pfam profile PF02362: B3 DNA binding domain
CATMA4a01440																	-0.9307	7.20545							At4g01260	hypothetical protein low similarity to storekeeper protein [Solanum tuberosum] GI:14268476; contains Pfam profile PF04504: Protein of unknown function, DUF573
CATMA4a01170	0.319018	10.9029			0.429545	7.97871	1.78328	5.08996			0.279089	8.26561	0.463929	8.86111			-0.354421	10.6704							At4g01000	ubiquitin family protein low similarity to SP|P13117 Ubiquitin. {Neurospora crassa}; contains Pfam profile PF00240: Ubiquitin family
CATMA4a00870					-0.706184	7.10958			-0.415283	5.61801
CATMA4a00830	0.0952185	8.19546											0.511095	3.8291											At4g00755	F-box family protein ; similar to SKP1 interacting partner 2 (SKIP2) TIGR_Ath1:At5g67250
CATMA2a28800			0.317457	7.81953	-0.119435	9.2108	-0.283897	8.12965	-0.629007	8.85091	0.98413	8.108			1.02222	5.60716	0.188575	12.1113	0.850335	6.69434					At2g30560	glycine-rich protein
CATMA2a28530	-0.298116	7.294					0.107425	8.82833			-1.61189	7.23469							0.108604	6.36566					At2g30250	WRKY family transcription factor
CATMA2a28480	0.0502104	11.6036	0.139328	9.2001	0.251374	10.5144	0.737025	10.2879	0.275571	9.86715	0.672397	10.0473	0.618972	9.16509	0.4353	9.06136	-0.163238	9.62188	1.13604	8.13304			-0.332122	7.79997	At2g30200	expressed protein
CATMA2a27780											1.89421	6.16658													At2g29380	protein phosphatase 2C, putative / PP2C, putative contains PF00481: Protein phosphatase 2C domain; similar to protein phpsphatase 2C (PP2C) (GI:7768151) [Fagus sylvatica].
CATMA2a02810																	0.566376	7.6841							At2g03920	pseudogene, hypothetical protein
CATMA2a02750	-0.0218925	11.7622	0.885133	9.63934	-0.146687	10.4004	0.157662	10.7699	0.0241076	10.3514	0.329308	10.4879	-0.156526	10.7847	-0.0473918	8.77291			1.0288	8.32464	-0.468283	9.85942	0.314307	7.86274	At2g03870	small nuclear ribonucleoprotein, putative / snRNP, putative / Sm protein, putative similar to U6 snRNA-associated Sm-like protein LSm7 [Homo sapiens] SWISS-PROT:Q9UK45
CATMA2a02410	-4.42403	7.84561									0.137092	7.9702													At2g03480	dehydration-responsive protein-related similar to early-responsive to dehydration stress ERD3 protein [Arabidopsis thaliana] GI:15320410; contains Pfam profile PF03141: Putative methyltransferase; non-consensus GA donor site at exon 4
CATMA2a02150							1.19755	7.46115			0.435842	7.08731													At2g03240	EXS family protein / ERD1/XPR1/SYG1 family protein similar to PHO1 protein [Arabidopsis thaliana] GI:20069032; contains Pfam profiles PF03105: SPX domain, PF03124: EXS family
CATMA2a01780	-0.147448	10.0529	-0.666445	8.45459			-0.267	9.63609			0.289993	8.36064	-0.605779	8.6025	-3.59335	6.03841	-0.35951	9.34945	-2.11593	5.73989	0.68133	7.67656			At2g02860	sucrose transporter / sucrose-proton symporter (SUC3) identical to sucrose transporter [Arabidopsis thaliana] GI:8052190; similar to sucrose transporters from [Oryza sativa (japonica cultivar-group)] GI:2723471, [Zea mays] GI:5771354, [Triticum aestivum] GI:19548165; contains Pfam profile PF00083: major facilitator superfamily protein
CATMA2a01690	0.896396	7.52596			-2.1444	8.62159	-0.651	8.74287			-1.47242	8.39869	-0.269243	7.14587											At2g02790	calmodulin-binding family protein very low similarity to SP|P12036 Neurofilament triplet H protein {Homo sapiens}; contains Pfam profile PF00612: IQ calmodulin-binding motif
CATMA5a45657																	0.15282	7.21793							At5g49720	endo-1,4-beta-glucanase KORRIGAN (KOR) / cellulase (OR16pep) identical to endo-1,4-beta-D-glucanase KORRIGAN [Arabidopsis thaliana] GI:3978258; similar to endo-1,4-beta-D-glucanase; cellulase GI:5689613 from [Brassica napus]; identical to cDNA cellulase (OR16pep) GI:1022806
CATMA5a45530	-0.19113	9.96883			0.1105	9.72339	-0.0394639	8.76348					-1.13679	8.34766											At5g49540	expressed protein contains Pfam profile PF05646: Protein of unknown function (DUF786)
CATMA5a21470											1.03774	7.55624					0.0985829	8.36119							At5g23955	non-LTR retrotransposon family (LINE) has a 2.6e-41 P-value blast match to GB:NP_038603 L1 repeat, Tf subfamily, member 23 (LINE-element) [Mus musculus]
CATMA5a21420	0.181616	9.11266	-0.949691	7.34786	0.297377	7.05111	-2.39537	8.20871			0.224808	8.67612	0.155486	7.91985	-1.84621	7.5551					-0.253665	8.34876			At5g23940	transferase family protein similar to anthranilate N-hydroxycinnamoyl/benzoyltransferase, Dianthus caryophyllus [gi:2239091]; contains Pfam transferase family domain PF002458
CATMA5a21150	0.348499	9.6383	-0.0591085	9.39078	0.395108	8.96811	0.708315	9.63237	1.39457	9.46747	0.497749	9.65739							4.07046	5.3816	4.73483	5.91644			At5g23670	serine C-palmitoyltransferase (LCB2) identical to serine palmitoyltransferase [Arabidopsis thaliana] GI:9309380; similar to serine palmitoyltransferase from Solanum tuberosum [GI:4995890], Homo sapiens [SP|O15270], Mus musculus [SP|P97363]; contains Pfam profile PF00155: aminotransferase, classes I and II
CATMA5a21120	-1.59706	8.79117									-0.451232	4.37409													At5g23610	expressed protein
CATMA5a20870	1.96463	7.93054	-1.12989	7.95581	-0.503992	8.25711	1.64383	7.98295	0.0925412	8.69221	0.483584	8.38554													At5g23390	expressed protein contains Pfam profile: PF04842 plant protein of unknown function (DUF639)
CATMA5a20790	0.0878895	10.4239	0.140474	8.71544	0.390879	9.66902	0.301509	9.45401	-0.319987	8.19422	2.06365	4.91486	-0.372607	8.56796											At5g23310	superoxide dismutase [Fe] / iron superoxide dismutase 3 (FSD3) identical to iron superoxide dismutase 3 [Arabidopsis thaliana] gi|3273757|gb|AAC24834
CATMA5a04070	0.312143	10.1448	0.198009	8.79847	-0.627603	9.91911	-0.87322	10.3021	0.28334	9.21661	-0.0733874	10.0788	-0.626752	9.83726	-0.192532	7.7473	0.175113	8.79092	-0.743476	8.22319	-0.85873	9.59418			At5g04900	short-chain dehydrogenase/reductase (SDR) family protein contains INTERPRO family IPR002198 Short-chain dehydrogenase/reductase (SDR) superfamily
CATMA5a04045											-0.246828	8.36014													At5g04870	calcium-dependent protein kinase isoform AK1 (AK1) identical to calcium-dependent protein kinase, isoform AK1 (CDPK) [Arabidopsis thaliana] SWISS-PROT:Q06850; contains protein kinase domain, Pfam:PF00069; contains EF hand domain (calcium-binding EF-hand), Pfam:PF00036, INTERPRO:IPR002048
CATMA5a03790									-0.05705	4.85022															At5g04560	DEMETER protein (DME) identical to DEMETER protein [Arabidopsis thaliana] GI:21743571; contains Pfam profile PF00730: HhH-GPD superfamily base excision DNA repair protein
CATMA5a03750											-0.411316	5.54836													At5g04530	beta-ketoacyl-CoA synthase family protein KCS1 fatty acid elongase 3-ketoacyl-CoA synthase 1, Arabidopsis thaliana, EMBL:AF053345
CATMA5a03510																	-0.0794687	6.52628							At5g04310	pectate lyase family protein similar to pectate lyase GP:14531296 from [Fragaria x ananassa]
CATMA5a03230							1.00746	5.28255																	At5g04040	patatin-related contains Patatin domain PF01734
CATMA1a36870																	-0.2789	9.15165							At1g43502	gypsy-like retrotransposon family has a 1.1e-158 P-value blast match to GB:AAD27547 polyprotein (Gypsy_Ty3-element) [Oryza sativa subsp. indica]
CATMA1a35780																	0.147601	8.39793							At1g42070	gypsy-like retrotransposon family has a 3.2e-08 P-value blast match to GB:AAD27547 polyprotein (Gypsy_Ty3-element) [Oryza sativa subsp. indica]
CATMA1a35160																	0.630149	8.2573							At1g37140	RNA-binding protein, putative similar to terminal ear1 GI:3153237 from [Zea mays]
CATMA1a14880	-0.285882	7.23112			1.37341	8.17495					-0.446809	8.75364	-0.0920628	7.28446					1.40545	5.03707					At1g15830	expressed protein
CATMA1a14840	0.86653	6.72997			-0.473025	8.9088	-1.21555	9.15849			0.185794	8.66584	0.232088	8.05512	-0.803622	6.91684									At1g15800	expressed protein
CATMA1a14520							0.609254	9.4236	0.0571549	8.71588	0.900954	8.81186	3.9185	6.27477	0.443613	7.08273			0.405894	6.98131	0.91652	7.62069			At1g15490	hydrolase, alpha/beta fold family protein Contains PF 00561 alpha/beta hydrolase fold
CATMA1a14270	0.521777	8.91723									2.84511	7.30643	2.0718	7.97514	1.00503	7.49114			1.17719	7.23074					At1g15270	expressed protein ESTs gb|AA650895, gb|AA720043 and gb|R29777 come from this gene
CATMA4a39540	0.157656	10.039	-1.76978	8.62689	0.843131	8.9308	-0.0153333	9.97684	-0.652232	9.1453	-0.591154	8.89176	-0.190207	9.17356	-0.396368	6.79231			-0.529157	7.50557					At4g38040	exostosin family protein contains Pfam profile: PF03016 Exostosin family
CATMA4a35080	-0.103292	11.7584	0.618851	10.0737	-0.727459	11.411	0.668971	11.0674	0.0256805	10.5985	0.133913	11.7345	-0.105134	11.7884	0.108524	9.54528			0.336152	9.69581	0.861645	9.8952	-0.902299	8.23662	At4g33360	terpene cyclase/mutase-related low similarity to squalene-hopene cyclase from Zymomonas mobilis [SP|P33990]
CATMA4a35030	-0.134475	11.3275	0.124346	9.89625	0.184243	11.3836	0.388056	11.6865	-0.0263724	10.799	-0.288065	10.2313	0.514028	12.2028	0.567696	9.67116			-0.0853118	10.2245	-0.23144	10.7045	0.72671	9.40678	At4g33300	disease resistance protein (CC-NBS-LRR class), putative domain signature CC-NBS-LRR exists, suggestive of a disease resistance protein.
CATMA3a48940							-1.73777	5.39232																	At3g55970	oxidoreductase, 2OG-Fe(II) oxygenase family protein similar to leucoanthocyanidin dioxygenase, Malus domestica, SP|P51091; contains Pfam profile PF03171: oxidoreductase, 2OG-Fe(II) oxygenase family
CATMA3a52720	-8.20796	4.22561																							At3g59690	calmodulin-binding family protein similar to SF16 protein [Helianthus annuus] GI:560150; contains Pfam profile PF00612: IQ calmodulin-binding motif
CATMA3a52680	-0.886105	8.9757			-0.810213	6.97167					0.141384	7.87431	0.0831024	6.49965											At3g59650	mitochondrial ribosomal protein L51/S25/CI-B8 family protein low similarity to mitochondrial ribosomal protein bMRP36a [Mus musculus] GI:13559406; contains Pfam profile PF05047: Mitochondrial ribosomal protein L51 / S25 / CI-B8 domain
CATMA3a52460							2.41758	6.62559			0.0107811	10.3286													At3g59420	receptor protein kinase, putative (ACR4) identical to putative receptor protein kinase ACR4 [Arabidopsis thaliana] GI:20302590; contains protein kinase domain, Pfam:PF00069
CATMA3a52390	0.169603	10.3076	-1.08418	5.80736	0.548512	9.84006	-0.171018	10.1724	2.55033	7.19084	-0.27687	7.68419	0.961272	9.33054	0.863543	8.12367					-0.393958	8.78015			At3g59350	serine/threonine protein kinase, putative similar to Pto kinase interactor 1 (Pti1)[Lycopersicon esculentum] gi|3668069|gb|AAC61805
CATMA3a28390	0.958097	10.0722	-0.121868	9.59142	-0.0956373	9.85476	0.204657	9.37536	0.257573	10.2054	-0.213699	9.41878	0.634991	9.6335	0.0588459	8.13349			1.19946	8.45309	-0.510354	9.39917	-0.10012	8.82058	At3g28500	60S acidic ribosomal protein P2 (RPP2C) similar to acidic ribosomal protein P2b (rpp2b) GB:U62753 GI:2431770 from [Zea mays]
CATMA3a28010	-0.127244	8.7699	0.565709	6.49105	-0.288099	8.4572	-1.03289	8.75838	-1.56918	8.04898	-0.486526	9.38347	-0.463895	9.3889	-1.96097	6.10473	-1.0957	7.34954	0.622513	7.03615	-1.24612	8.64111			At3g28180	glycosyl transferase family 2 protein similar to beta-(1-3)-glucosyl transferase GB:AAC62210 GI:3687658 from [Bradyrhizobium japonicum], cellulose synthase from Agrobacterium tumeficiens [gi:710492] and Agrobacterium radiobacter [gi:710493]; contains Pfam glycosyl transferase, group 2 family protein domain PF00535
CATMA3a27280																	-0.183369	7.24483								unknown protein
CATMA4a36280	0.325139	8.84198	-0.794476	8.30764	-0.561335	9.39427	-0.748983	10.0456	1.05544	7.81217	-0.359372	9.79135	1.56675	8.51468	0.153196	7.64993			-0.587982	8.77627	5.91708	5.48577	-0.804129	5.38326	At4g34430	DNA-binding family protein contains Pfam domains PF04433: SWIRM domain, PF00249: Myb-like DNA-binding domain and PF00569: Zinc finger, ZZ type
CATMA4a36220	-0.788424	9.63134	0.482166	6.49434			1.89684	6.53472			-0.144153	8.40289	0.0341169	7.92617			0.926074	10.0201	-1.57211	7.11681					At4g34390	extra-large guanine nucleotide binding protein, putative / G-protein, putative similar to extra-large G-protein (XLG) [Arabidopsis thaliana] GI:3201680; contains Pfam profile PF00503: G-protein alpha subunit
CATMA4a35985											-0.984152	8.0018					-0.517455	9.44559							At4g34160	cyclin delta-3 (CYCD3) identical to SP|P42753 Cyclin delta-3 {Arabidopsis thaliana}
CATMA4a35720	-0.0887244	9.72691	2.5806	6.06416	-0.180609	8.57896	0.950041	9.16353			-0.0964644	9.6272	0.070197	9.00331					-0.599607	6.90789					At4g33920	protein phosphatase 2C family protein / PP2C family protein similar to Ser/Thr protein phosphatase 2C (PP2C6) (GI:15020818) [Arabidopsis thaliana]; similar to protein phosphatase 2C (GI:3608412) [Mesembryanthemum crystallinum]; contains Pfam PF00481 : Protein phosphatase 2C domain
CATMA4a18030											0.377088	3.71313													At4g17010	expressed protein
CATMA4a17640					0.897328	6.39068							-0.919721	6.48											At4g16695	expressed protein
CATMA4a17600	0.342243	8.17382									-0.232915	5.37744	3.49415	5.0317							1.49438	4.82553			At4g16660	heat shock protein 70, putative / HSP70, putative
CATMA4a17330							-1.97614	7.11396			0.272409	9.08597			0.852285	6.54373									At4g16480	sugar transporter family protein similar to SP|Q96QE2 Proton myo-inositol co-transporter (Hmit) [Homo sapiens]; contains Pfam profile PF00083: major facilitator superfamily protein
CATMA2a42190			-1.35689	7.49813	-1.14445	7.4625	-1.15906	8.40644	-2.36845	6.93941	0.0833134	8.25808							-1.19949	4.82103					At2g43800	formin homology 2 domain-containing protein / FH2 domain-containing protein contains formin homology 2 domain, Pfam:PF02181
CATMA2a41580	-0.221654	6.68077									2.237	5.1192													At2g43180	expressed protein
CATMA2a41490	-0.0213024	9.89008	0.317189	9.8549	-0.397123	9.60364	-0.000163987	9.61284	-0.381096	9.97641	0.221658	10.2034	-0.218379	10.3158	-0.323675	9.60452					-0.127236	9.43494	-0.0850069	8.04303	At2g43090	aconitase C-terminal domain-containing protein contains Pfam profile PF00694: Aconitase C-terminal domain
CATMA2a41250																	-0.229052	7.66607							At2g42820	abscisic acid-responsive HVA22 family protein contains Pfam profile PF03134: TB2/DP1, HVA22 family
CATMA2a22320	-0.755353	7.47864			-0.433833	7.5061	4.01795	5.20469			-0.806083	8.20833	-2.01774	7.36817			-0.441077	7.13821							At2g23980	cyclic nucleotide-regulated ion channel / cyclic nucleotide-gated channel (CNGC6) identical to cyclic nucleotide and calmodulin-regulated ion channel (cngc6) GI:4581207 from [Arabidopsis thaliana]
CATMA2a22260							2.08539	6.41407			-0.640538	8.337													At2g23930	small nuclear ribonucleoprotein G, putative / snRNP-G, putative / Sm protein G, putative similar to small nuclear ribonucleoprotein G (snRNP-G, Sm protein G, Sm-G, SmG) [Homo sapiens] SWISS-PROT:Q15357
CATMA2a21910	0.281915	8.71803			-0.0332197	8.26144	0.957662	8.45556	-0.406574	8.39922	0.342852	9.70688	1.03493	8.09707	0.993713	4.82193									At2g23450	protein kinase family protein contains protein kinase domain, Pfam:PF00069
CATMA2a21600	0.41664	10.6861	1.01168	8.87126	0.47213	9.56439	0.995936	8.85987	-0.0666382	9.49459	0.881686	9.78329	1.39126	9.49754	0.628818	8.18203			0.959029	8.36262	-0.0370056	9.53178			At2g23100	DC1 domain-containing protein contains Pfam profile PF03107: DC1 domain
CATMA2a21170					-0.152656	8.32155	-0.240639	5.98595	0.626277	7.72047	-0.870525	7.52203	-1.16236	6.3841							-0.648718	6.19023			At2g22680	zinc finger (C3HC4-type RING finger) family protein contains Pfam profiles PF00097: Zinc finger, C3HC4 type (RING finger), PF00092: von Willebrand factor type A domain
Not Spotted 414																			-0.16239	9.72393
Not Spotted 412																			-0.306532	8.1545
Not Spotted 411																			0.398193	15.3068
Not Spotted 410																			-1.30592	3.83267
Not Spotted 409																			2.72933	5.97162
Not Spotted 408																			0.283632	9.58243
Not Spotted 406																			-0.539012	6.35583
LUSCalib 08O24													0.48072	12.1438					-0.158168	13.2538
LUSCalib 04O12																			0.0327628	12.2362	-1.56431	9.6366
LUSCalib 03G12																			0.258535	9.877	-1.07829	10.5936
LUSCalib 02O6																					-0.463934	11.7201
LUSCalib 01G6																					0.995193	10.7945
CATMA5a52140													-1.65439	9.16636											At5g56330	carbonic anhydrase family protein contains proline-rich extensin domains, INTERPRO:IPR002965; contains Pfam profile PF00194: Eukaryotic-type carbonic anhydrase
CATMA5a51510											0.024942	9.11796							0.183854	9.7384					At5g55770	DC1 domain-containing protein contains Pfam profile PF03107: DC1 domain
CATMA5a48490											1.64367	7.60028													At5g52610	F-box family protein contains F-box domain Pfam:PF00646
CATMA5a47940											-0.210407	8.788							0.207528	10.725					At5g52000	importin alpha-1 subunit, putative similar to importin alpha-1 subunit (Karyopherin alpha-1 subunit, KAP alpha) [Arabidopsis thaliana] SWISS-PROT:Q96321
CATMA5a46480											-0.733394	8.86047													At5g50620	hypothetical protein
CATMA5a45960											0.311773	9.50007							-0.685841	8.79516					At5g50040	invertase/pectin methylesterase inhibitor family protein contains similarity to pollen-specific protein Bnm1 [Brassica napus] GI:1857671; contains Pfam profile PF04043: Plant invertase/pectin methylesterase inhibitor
CATMA5a43275	-0.528853	11.5429	0.302933	9.21506	0.0281152	10.9607	-0.128024	11.9032	-0.309816	10.2809	-0.0960695	11.4191	-0.574625	10.6427	-0.340367	8.64496	-0.749243	9.64208	-1.34257	6.19347	-0.108337	9.67147	-0.339236	8.32314	At5g47320	30S ribosomal protein S19, mitochondrial (RPS19)
CATMA5a42610																			-1.25796	6.10685					At5g46600	expressed protein contains Pfam profile PF01027: Uncharacterized protein family UPF0005; expression supported by MPSS
CATMA2a28050			0.531862	8.24158	-0.569821	9.6465	0.331111	7.51099			0.201311	9.33771	-0.371765	8.27777					0.135468	9.26464					At2g29660	zinc finger (C2H2 type) family protein contains zinc finger, C2H2 type, domain, PROSITE:PS00028
CATMA2a27835	0.064069	17.0753	-0.617006	16.3409	0.867752	16.5038	-0.0903603	16.4811	1.06262	16.2484	-0.312807	15.6355	0.999938	15.8477	-0.824626	14.9359	0.224253	16.3448	-0.12928	9.22398	-0.987612	16.107	1.21066	14.4608	At2g29450	glutathione S-transferase (103-1A) identical to Swiss-Prot:P46421 glutathione S-transferase 103-1A [Arabidopsis thaliana]
CATMA2a26860							-1.31621	4.81468			0.0209914	7.4713													At2g28420	lactoylglutathione lyase family protein / glyoxalase I family protein contains glyoxalase family protein domain, Pfam:PF00903
CATMA2a26450	1.87517	6.08025	-0.749297	7.29231			0.225606	5.01809			0.597948	8.69841							0.712343	9.07247	-0.659129	10.1935			At2g28060	protein kinase-related similar to GAL83 protein [Solanum tuberosum] GI:5702015; contains Pfam profile PF04739: 5'-AMP-activated protein kinase, beta subunit, complex-interacting region; supporting cDNA gi|22652763|gb|AF491295.1|
CATMA2a25320	0.139968	10.1472	0.307124	8.7874	-0.0425855	10.2831	0.557717	10.2983	-0.205195	10.1405	-0.107216	10.5879	0.187849	9.73887	0.220399	8.44133	-0.0183376	9.57876			0.777735	9.11231	0.869379	7.66708	At2g26970	exonuclease family protein contains exonuclease domain, Pfam:PF00929
CATMA2a25160											-0.73055	7.64746													At2g26820	avirulence-responsive family protein / avirulence induced gene (AIG1) family protein similar to SP|P54120 AIG1 protein {Arabidopsis thaliana}; contains Pfam profile PF04548: AIG1 family
CATMA2a24160											0.0747379	7.85149														unknown protein
CATMA2a23790	0.12336	15.4143	-0.0675833	13.861	-0.0225696	14.6345	-0.404707	15.0865	0.111384	15.0519	0.0120713	14.3481	0.0131586	14.6732	-0.0397871	13.0041	-0.22488	14.8421	0.434213	7.36952	-0.0214187	14.0692	-0.1169	12.173	At2g25450	2-oxoglutarate-dependent dioxygenase, putative similar to 2A6 (GI:599622) and tomato ethylene synthesis regulatory protein E8 (SP|P10967)
CATMA1b48685							0.611505	5.6496			2.03743	6.96305							3.7364	4.71313					At1g59650	expressed protein ; supporting cDNA gi|6520232|dbj|AB028233.1|
CATMA1b43915	-0.539351	12.8378	-0.282015	12.2113	-0.0682058	12.4598	-0.0362963	12.7663	-0.245532	12.7278	-0.484093	12.8492	0.103245	12.2918	-0.606765	10.6527	-0.217971	12.2222			-0.503189	12.2034	-0.432153	9.98129	At1g52880	no apical meristem (NAM) family protein contains Pfam PF02365: No apical meristem (NAM) domain; similar to NAM (no apical meristem) GB:CAA63101 from [Petunia x hybrida]; identical to cDNA NAC domain protein GI:4325285
CATMA1a39055	0.422525	10.2537	-0.0739754	9.68045	0.0201532	10.2423	0.129231	9.73272	0.183167	10.1052	0.0287555	9.34096	0.463775	8.91247	1.79972	6.37745	0.245972	8.68346			1.70201	7.00614			At1g47960	invertase/pectin methylesterase inhibitor family protein low similarity to SP|P83326 Pectinesterase inhibitor (Pectin methylesterase inhibitor) (PMEI) {Actinidia chinensis}; contains Pfam profile PF04043: Plant invertase/pectin methylesterase inhibitor
CATMA1a37953																			-0.555949	11.5855					At1g45040	pseudogene, hypothetical protein
CATMA1a32536											-0.27408	6.19334													At1g34240	hAT-like transposase family (hobo/Ac/Tam3) has a 5.6e-48 P-value blast match to GB:AAD24567 transposase Tag2 (hAT-element) [Arabidopsis thaliana]
CATMA2a41970	0.283255	11.8124	-0.287652	9.44923	0.176937	10.0484	-0.717593	10.9518	0.900957	10.5706	-0.503169	10.8669	0.573238	11.0785	-2.85865	8.27452	-0.480238	10.0873			-1.51453	10.266	1.74449	8.1635	At2g43550	trypsin inhibitor, putative similar to SP|P26780 Trypsin inhibitor 2 precursor (MTI-2) {Sinapis alba}
CATMA2a41840											-1.12513	8.57848							0.502251	10.4338					At2g43450	expressed protein ; expression supported by MPSS
CATMA2a41220	0.488541	12.3752	-0.452777	12.0958	0.11741	12.0544	-0.403002	12.3497	0.9467	12.0495	-0.168843	12.3414	0.0806441	11.5421	-0.688393	9.47831	0.0138913	10.6053	1.92084	7.25865	-0.109631	11.5529	0.0934513	9.90063	At2g42790	citrate synthase, glyoxysomal, putative strong similarity to SP|P49299 Citrate synthase, glyoxysomal precursor {Cucurbita maxima}; contains Pfam profile PF00285: Citrate synthase
CATMA2a41150											-0.371208	8.92266							-0.609858	4.70893					At2g42730	F-box family protein contains F-box domain Pfam:PF00646
CATMA2a40340	0.170482	8.73601	0.0929038	8.40976	-0.496995	8.88869	0.103301	8.84924	-0.419155	8.02865	0.104913	10.6753			0.0126398	6.24868	0.421926	6.56464	-0.312679	7.74743	-0.0930886	9.75192	-0.0373189	7.68898	At2g41940	zinc finger (C2H2 type) family protein contains Pfam domain, PF00096: Zinc finger, C2H2 type
CATMA2a40020											0.78818	7.92666													At2g41640	expressed protein contains Pfam domain, PF04577: Protein of unknown function (DUF563)
CATMA2a39030											0.239608	6.93142													At2g40720	pentatricopeptide (PPR) repeat-containing protein contains INTERPRO:IPR002885 PPR repeats
CATMA2a38910	-0.596198	11.5799	0.224666	8.80355	-0.399674	11.2592	0.441461	10.0887	-0.572894	9.4406	-0.0157803	10.0592	-0.174194	10.0092	0.875509	8.0511	-0.16047	9.30623	0.819873	6.13442	-0.493393	8.81099	-1.38743	7.27987	At2g40600	appr-1-p processing enzyme family protein contains Pfam domain PF01661: Appr-1-p processing enzyme family
CATMA2b42220	0.407952	10.3386			2.16225	8.51324	0.161925	9.82131	0.64804	8.59749	-0.530209	8.99417	1.7917	8.86981	-0.061961	4.53841	-0.203391	9.15279	-0.395101	8.80029	-0.260104	9.65076			At2g43820	UDP-glucoronosyl/UDP-glucosyl transferase family protein contains Pfam profile: PF00201 UDP-glucoronosyl and UDP-glucosyl transferase
CATMA2a41785											0.470712	7.45382													At2g43380	hypothetical protein
CATMA2a37925	-0.271954	10.0332	-0.0326403	9.60672	0.661226	8.94968	0.0689796	9.64833	-0.415722	10.0911	0.599491	8.71424	1.24514	7.25951	0.041952	8.0636					-1.16837	8.38863	-0.0981589	3.76958	At2g39680	expressed protein
CATMA2a37105											-0.514197	5.18316							-0.580702	12.5577					At2g38840	guanylate-binding family protein similar to SP|Q01514 Interferon-induced guanylate-binding protein 1 (Guanine nucleotide-binding protein 1) (Interferon-gamma inducible protein MAG-1) {Mus musculus}; contains Pfam profile PF02263: Guanylate-binding protein, N-terminal domain
CATMA2b33030											0.125941	8.81296							-0.161737	12.8169					At2g34910	expressed protein
CATMA2b32370											0.95952	6.25649							0.322819	10.9354					At2g34240	hypothetical protein contains Pfam profiles PF04780: Protein of unknown function (DUF629), PF04781: Protein of unknown function (DUF627)
CATMA2b29420											0.054499	8.36866							1.29268	7.20204					At2g31210	basic helix-loop-helix (bHLH) family protein contains Pfam profile: PF00010 helix-loop-helix DNA-binding domain; PMID: 12679534
CATMA2b29180											0.165553	7.81057													At2g31020	oxysterol-binding family protein similar to SP|Q969R2 Oxysterol-binding protein 2 {Homo sapiens}; contains Pfam profiles PF00169: PH domain, PF01237: Oxysterol-binding protein
CATMA3a25090																			-0.899975	6.90085						unknown protein
CATMA3a21810																			-0.0541653	15.9531					At3g21937	pseudogene, similar to OJ1058_A12.21 contains Pfam profile: PF01657 Domain of unknown function; blastp match of 36% identity and 4.5e-26 P-value to GP|28411826|dbj|BAC57301.1||AP003863 OJ1058_A12.21 {Oryza sativa (japonica cultivar-group)}
CATMA3a19565	0.238067	12.9507	-0.117048	12.8927	0.136627	13.2802	-0.100777	13.5229	-0.0836026	13.5479	-0.188742	13.1842	0.108111	12.7517	-0.0370675	11.3781	-0.108465	12.1661			-0.118987	12.3317	0.121006	11.3957	At3g19960	myosin (ATM) nearly identical to myosin [Arabidopsis thaliana] GI:6491702; similar to myosin GI:6491702 from [Arabidopsis thaliana] ;contains Pfam profiles: PF00063: myosin head (motor domain), PF00612: IQ calmodulin-binding motif; identical to cDNA myosin (ATM) GI:297068
CATMA3a16560											0.592537	7.92341							-0.975779	7.08001					At3g17150	invertase/pectin methylesterase inhibitor family protein low similarity to SP|P83326 Pectinesterase inhibitor (Pectin methylesterase inhibitor) (PMEI) {Actinidia chinensis}; contains Pfam profile PF04043: Plant invertase/pectin methylesterase inhibitor
CATMA3a16000																			0.703506	6.52611					At3g16565	alanyl-tRNA synthetase-related low similarity to SP|Q56273 Alanyl-tRNA synthetase (EC 6.1.1.7) (Alanine--tRNA ligase) (AlaRS) {Thiobacillus ferrooxidans}
CATMA1a18695	0.0396145	13.2557	-0.734772	10.9416	0.311997	12.377	-0.370462	13.2116	0.68053	11.6844	-0.630282	12.3418	1.08597	12.1035	-1.80573	10.6023	0.0138276	12.382			-1.57597	11.927	1.14665	10.2655	At1g19670	coronatine-responsive protein / coronatine-induced protein 1 (CORI1) identical to coronatine-induced protein 1 (CORI1) GI:30912637 from [Arabidopsis thaliana]
CATMA1a17855	-0.407826	9.91077	0.0248733	8.80136	0.819848	9.3173	0.38811	9.73826	0.932255	8.60877	-0.106995	10.4651	-0.0269138	9.18068							0.366223	9.20863	-0.954637	7.93318	At1g18800	nucleosome assembly protein (NAP) family protein similar to SP|Q01105|SET protein (HLA-DR associated protein II) (PHAPII) (Phosphatase 2A inhibitor I2PP2A) {Homo sapiens}; contains Pfam profile PF00956: Nucleosome assembly protein (NAP)
CATMA1a15810											-0.490316	9.88024													At1g16830	pentatricopeptide (PPR) repeat-containing protein contains Pfam profile PF01535: PPR repeat
CATMA1a15610							-0.803737	3.06464			-0.206425	10.2748													At1g16650	expressed protein
CATMA1a12550											1.37762	3.45345													At1g13550	expressed protein ; expression supported by MPSS
CATMA1a10790	-2.17938	6.8513			-0.577929	8.45036			-2.02405	7.18162	-0.475569	7.5359													At1g11770	FAD-binding domain-containing protein similar to SP|P30986 reticuline oxidase precursor (Berberine-bridge-forming enzyme) (BBE) (Tetrahydroprotoberberine synthase) [Eschscholzia californica]; contains PF01565 FAD binding domain
CATMA1a10190	0.834493	8.92191			1.252	8.60302	0.867503	8.80022			0.840072	8.42509													At1g11280	S-locus protein kinase, putative similar to receptor protein kinase [Ipomoea trifida] gi|836954|gb|AAC23542; contains protein kinase domain, Pfam:PF00069; contains S-locus glycoprotein family domain, Pfam:PF00954
CATMA4a03080											-4.467	5.31057														unknown protein
CATMA4a02610											-0.753624	7.66167													At4g02320	pectinesterase family protein contains Pfam profile: PF01095 pectinesterase
CATMA4a00780	0.0879239	13.7773	-0.498172	11.8845	0.243484	13.3213	-0.361924	13.2636	0.16499	13.7839	-0.374077	12.7784	0.0182831	12.2404	-0.186184	12.1692	-0.254257	11.7695			-0.334697	11.884	0.352783	10.49	At4g00710	protein kinase family protein low similarity to protein kinase [Arabidopsis thaliana] GI:2852449; contains Pfam profile: PF00069 Protein kinase domain
CATMA3a56380	-0.34994	14.8416	0.07829	14.4645	-0.205389	14.8402	0.225332	14.2449	-0.465375	14.3596	-0.147415	14.5869	-0.346727	13.1369	0.250568	13.3508	-0.382165	14.5282			0.502208	12.8529	-0.149774	11.3837	At3g63190	ribosome recycling factor, chloroplast, putative / ribosome releasing factor, chloroplast, putative similar to SP|P82231 Ribosome recycling factor, chloroplast precursor (Ribosome releasing factor, chloroplast) (RRF) (CpFrr) (RRFHCP) {Spinacia oleracea}; contains Pfam profile PF01765: ribosome recycling factor
CATMA3a54240	0.235763	11.7772	-0.0646873	11.9138	0.0824069	12.2117	0.159204	11.4406	0.0317704	11.3024	0.213798	11.3506	0.393526	10.9361	0.0907372	9.89325	-0.124313	10.6873			-0.244993	11.2845	0.452232	9.04648	At3g61070	peroxisomal biogenesis factor 11 family protein / PEX11 family protein contains Pfam PF05648: Peroxisomal biogenesis factor 11 (PEX11)
CATMA3a53395							-0.650632	8.20411			0.642311	8.73568													At3g60390	homeobox-leucine zipper protein 3 (HAT3) / HD-ZIP protein 3 identical to Homeobox-leucine zipper protein HAT3 (SP:P46602) [Arabidopsis thaliana]
CATMA3a51250											0.671829	7.027													At3g58250	meprin and TRAF homology domain-containing protein / MATH domain-containing protein similar to ubiquitin-specific protease 12 [Arabidopsis thaliana] GI:11993471; contains Pfam profile PF00917: MATH domain
CATMA3a50160			-6.7464	4.25785	-0.788032	7.51882	-0.353483	5.53841			0.272895	6.89934													At3g57160	expressed protein
CATMA1a53530											0.190109	4.98864													At1g64255	SWIM zinc finger family protein contains Pfam profile PF04434: SWIM zinc finger
CATMA1a53100	-0.0502167	7.63745					-0.399238	6.77357	0.138382	7.33522	-0.0298471	7.5111													At1g63860	pseudogene, disease resistance protein similar to disease resistance protein RPP1-WsC GB:AAC72979 [Arabidopsis thaliana]
CATMA1a51245	-0.3949	17.2995	0.392099	16.4917	-0.827842	17.6276	0.00703426	17.5719	-0.517213	17.2812	-0.218054	17.5829	-0.386911	16.725	0.689777	14.8615	0.117028	16.1092			0.547861	16.113	0.0273821	14.8615	At1g62180	5'-adenylylsulfate reductase 2, chloroplast (APR2) (APSR) / adenosine 5'-phosphosulfate 5'-adenylylsulfate (APS) sulfotransferase 2 / 3'-phosphoadenosine-5'-phosphosulfate (PAPS) reductase homolog 43 (PRH-43) identical to SP|P92981 5'-adenylylsulfate reductase 2, chloroplast precursor (EC 1.8.4.9) (Adenosine 5'-phosphosulfate 5'-adenylylsulfate sulfotransferase 2) (APS sulfotransferase 2) (Thiore…
CATMA1a50420							0.52983	5.73304			-7.59851	2.42899													At1g61370	S-locus lectin protein kinase family protein contains Pfam domains, PF00954: S-locus glycoprotein family, PF00069: Protein kinase domain, and PF01453: Lectin (probable mannose binding)
CATMA1a48540											-0.249441	8.28951													At1g58410	disease resistance protein (CC-NBS-LRR class), putative domain signature CC-NBS-LRR exists, suggestive of a disease resistance protein.
CATMA1a48440											1.40148	5.82012														cytochrome p450 family
CATMA1a46280											-0.0230511	8.30462													At1g55230	hypothetical protein contains Pfam profile PF04819: Family of unknown function (DUF716) (Plant viral-response family)
CATMA1a45700											-0.404315	7.94632													At1g54560	myosin, putative similar to myosin GI:433663 from [Arabidopsis thaliana]
CATMA5a53550											-5.22196	5.05164													At5g57815	cytochrome c oxidase subunit 6b, putative similar to subunit 6b of cytochrome c oxidase [Arabidopsis thaliana] gi|6518353|dbj|BAA87883
CATMA5a35500																			-0.712606	8.57216					At5g39840	ATP-dependent RNA helicase, mitochondrial, putative similar to mitochondrial RNA helicase [Arabidopsis thaliana] GI:5823579; contains Pfam profile PF00271: Helicase conserved C-terminal domain
CATMA5a35090																			-0.609051	8.40877					At5g39520	expressed protein predicted protein, Synechocystis sp., PIR:S77152
CATMA5a34590																			-0.372603	9.8656					At5g38980	expressed protein
CATMA5a34470																			-0.281518	7.20157					At5g38880	expressed protein
CATMA5a34180																			2.12692	8.37603					At5g38630	cytochrome B561 family protein contains Pfam domain, PF03188: Cytochrome b561
CATMA5a34100																			-4.59495	5.77537					At5g38565	F-box family protein contains F-box domain Pfam:PF00646
CATMA5a11640																			0.352205	8.52919					At5g13440	ubiquinol-cytochrome C reductase iron-sulfur subunit, mitochondrial, putative / Rieske iron-sulfur protein, putative similar to ubiquinol--cytochrome-c reductase from Solanum tuberosum [SP|P37841], Nicotiana tabacum [SP|P51132] [SP|P51133]
CATMA5a11600																			-0.359279	9.87514					At5g13400	proton-dependent oligopeptide transport (POT) family protein contains Pfam profile: PF00854 POT family
CATMA5a11370																			-0.837387	7.71927					At5g13160	protein kinase family protein contains protein kinase domain, Pfam:PF00069
CATMA5a11330	-0.204006	7.89389			-0.811717	8.09031																			At5g13120	peptidyl-prolyl cis-trans isomerase cyclophilin-type family protein contains Pfam domain, PF00160: peptidyl-prolyl cis-trans isomerase, cyclophilin-type
CATMA5a11080																			0.519416	8.94407					At5g12850	zinc finger (CCCH-type) family protein contains Pfam domain, PF00642: Zinc finger C-x8-C-x5-C-x3-H type (and similar) and Pfam domain, PF00023: Ankyrin repeat
CATMA5a11040																			0.484896	11.8412					At5g12260	expressed protein
CATMA5a10810																			0.895614	5.81148					At5g12000	protein kinase family protein contains protein kinase domain, Pfam:PF00069
CATMA5a10770																			-0.286048	8.39861					At5g11980	conserved oligomeric Golgi complex component-related / COG complex component-related similar to SP|Q96MW5 Conserved oligomeric Golgi complex component 8 {Homo sapiens}; contains Pfam profile PF04124: Dor1-like family
CATMA1a66110																			-0.00397329	9.09494					At1g76880	trihelix DNA-binding protein, putative similar to DNA-binding protein DF1 [Pisum sativum] GI:13646986
CATMA1a66060																			0.237415	11.9499					At1g76830	F-box family protein contains F-box domain Pfam:PF00646
CATMA1a65695																			0.170081	8.23127					At1g76490	3-hydroxy-3-methylglutaryl-CoA reductase 1 / HMG-CoA reductase 1 (HMG1) identical to HMG-CoA reductase 1 [SP|P14891]
CATMA1a65430																			-0.574069	9.37885					At1g76220	hypothetical protein contains Pfam profile PF03087: Arabidopsis protein of unknown function
CATMA1a65370																			0.556144	9.23532					At1g76150	maoC-like dehydratase domain-containing protein contains similarity to Swiss-Prot:P51659 estradiol 17 beta-dehydrogenase 4 (17-beta-HSD 4) (17-beta-hydroxysteroid dehydrogenase 4) [Homo sapiens]; contains Pfam profile PF01575: MaoC like domain
CATMA1a65160																			-0.496116	8.83482					At1g75890	family II extracellular lipase 2 (EXL2) EXL2 (PMID:11431566); similar to anter-specific proline-rich protein (APG) SP:P40602 [Arabidopsis thaliana]
CATMA1a65120																			-0.640602	6.73837					At1g75850	vacuolar protein sorting-associated protein 35 family protein / VPS35 family protein similar to vacuolar protein sorting 35 [Mus musculus] GI:11875394; contains Pfam profile PF03635: Vacuolar protein sorting-associated protein 35
CATMA1a46670	0.441265	9.3476	-0.609834	8.86107	-0.580153	8.75054	-1.00325	9.30375	-0.813301	8.78343	0.0722367	9.82709	0.879172	8.78611	-0.620301	7.21719	0.342378	7.35011	-0.341773	7.76456	-0.461573	9.2336			At1g55590	F-box family protein ; similar to SKP1 interacting partner 2 (SKIP2) TIGR_Ath1:At5g67250
CATMA1a46630	0.937812	9.49685	-0.588944	9.19463	-0.978002	8.58449	-0.611834	9.71553	-0.329838	8.92382	0.624738	9.42766	-0.000865617	8.64386	-0.926669	7.82838	-0.878391	7.95344			0.547865	6.20734			At1g55540	proline-rich family protein contains proline rich extensin domain, INTERPRO:IPR002965
CATMA1a46370			-0.85165	8.14489							0.965335	6.7027													At1g55300	TATA-binding protein-associated factor TAFII55 family protein contains Pfam profile: PF04658 TAFII55 protein conserved region
CATMA1a46330	0.129244	11.0749	0.364491	10.2697	-0.534545	10.9376	-0.608038	10.8397	-0.923263	10.3286	0.184406	10.3514	-0.0601203	9.85213	-0.168881	9.11379	0.107298	9.96583			-0.0186284	10.406	-0.740825	8.60315	At1g55265	expressed protein contains Pfam profile PF04398: Protein of unknown function, DUF538
CATMA1a46080							0.118234	7.86036			-1.5981	6.85422													At1g55040	zinc finger (Ran-binding) family protein contains Pfam PF00641: Zn-finger in Ran binding protein and others; contains Prosite PS00018: EF-hand calcium-binding domain; similar to Zinc finger protein 265 (Zinc finger, splicing) (Fragment). (SP:Q9R020){Mus musculus}
CATMA1a46050	0.583723	9.56569	0.430925	9.3835	0.116912	9.96473	-0.475778	10.2236	-0.0350988	10.0102	0.763766	8.91313	-0.373513	8.05033	0.025661	6.69508	-0.160402	8.50419			-1.08569	8.68969			At1g55000	peptidoglycan-binding LysM domain-containing protein contains Pfam profile PF01476: LysM domain
CATMA1a45810	-0.248724	9.32543	-1.21334	8.34638	-0.0962469	9.02431	-0.581578	9.68386	1.42776	8.32578	0.501602	8.67694	0.582425	8.05144	-0.263267	7.28966	-1.03056	8.35841			-0.172071	8.47633			At1g54710	expressed protein contains 3 WD-40 repeats (PF00400) (1 weak) submitForm();
CATMA1a45760											-2.0738	5.83666													At1g54660	pseudogene, similar to vetispiradiene synthase blastp match of 54% identity and 3.0e-79 P-value to GP|5360685|dbj|BAA82108.1||AB022719 vetispiradiene synthase {Solanum tuberosum}
CATMA1a23050	0.782317	10.1321	-0.226813	10.2451	0.471573	10.4499	-0.306391	11.563	0.393942	9.76042	-0.265765	11.1912	-0.0989817	10.6579	0.193848	9.81735	0.0914468	9.24728			0.649054	9.36781	-0.5273	7.46435	At1g24160	expressed protein Location of EST gb|H36355
CATMA1a23000	-2.01528	9.56087	0.639089	9.49691	0.487786	9.93485	0.740204	9.81462	-1.20444	8.54287	-0.372843	9.98537	0.585568	8.72066	0.493993	8.17258	-0.685209	7.18949			1.26827	8.2605	-1.53126	7.09418	At1g24140	matrixin family protein similar to matrix metalloproteinase [Cucumis sativus] GI:7159629; contains InterPro accession IPR001818: Matrixin
CATMA1a22730											0.115381	8.69245													At1g23870	glycosyl transferase family 20 protein / trehalose-phosphatase family protein contains Pfam profile: PF02358 trehalose-phosphatase
CATMA1a22700	-1.27123	9.14732	0.998183	8.98582	-0.084649	10.1294	0.308855	10.123	-0.958047	9.74786	-0.344291	9.7147	-2.0293	6.73635	1.53869	6.97655							-1.96692	7.00422	At1g23830	expressed protein
CATMA1a22490	0.0449476	13.8632	-0.216124	12.0948	0.290787	13.1393	-0.000927216	13.8515	0.18189	12.8901	-0.025961	12.4639	0.319599	13.4422	-0.65608	12.1843	0.331445	12.8868			-0.865937	12.9046	0.030554	11.9272	At1g23440	pyrrolidone-carboxylate peptidase family protein similar to Pyrrolidone-carboxylate peptidase (Swiss-Prot:O58321) [Pyrococcus horikoshii]; contains Prosite PS00141: Eukaryotic and viral aspartyl proteases active site
CATMA1a22450											0.0245448	7.94173													At1g23380	homeobox transcription factor (KNAT6) nearly identical to homeodomain transcription factor KNAT6 (KNAT6L) GI:15991302 [Arabidopsis thaliana], homeodomain transcription factor KNAT6 (KNAT6S) [Arabidopsis thaliana] GI:15991300
CATMA1a22146	-0.375402	9.77837	0.0334839	9.56695	-1.40917	8.85143	-0.407556	9.58176	-0.367402	9.85678	-0.00572402	10.204	-0.309124	8.77924	-0.224464	8.12659	-0.435415	8.46555			0.881632	9.18419			At1g23080	auxin efflux carrier protein, putative similar to efflux carrier of polar auxin transport [Brassica juncea] gi|12331173|emb|CAC24691
CATMA1a22110	-0.295443	10.4417	0.165872	9.33886	0.00201918	9.26319	-0.61352	10.0176	-0.18204	9.43656	-0.178537	10.0248	0.254281	9.4088	-0.574518	8.2059	0.220414	9.02569			-1.27258	9.51841	-0.994513	6.51585	At1g23040	hydroxyproline-rich glycoprotein family protein contains proline-rich domains, INTERPRO:IPR000694
CATMA1a05240	-0.378163	13.8692	-0.0820373	12.0283	0.120866	12.5169	0.177797	12.8829	-0.0927139	12.6512	0.0172815	12.4486	-0.0930168	12.5372	-0.483114	10.7644	0.588891	11.6101			-0.340561	12.2031	0.240545	10.5642	At1g06200	expressed protein
CATMA1a05200											-0.894363	8.16632							-0.592609	8.47837					At1g06160	ethylene-responsive factor, putative similar to ethylene response factor 1 GB:AAD03544 GI:4128208 from [Arabidopsis thaliana]
CATMA1a04950	-0.118194	10.0201	0.665512	8.31684	-0.104686	8.75368	-0.406014	9.31065	-0.410516	8.74949	0.184288	9.45114	-0.402058	9.16901	-0.672916	7.57161	1.29145	7.94779			-2.27933	6.82277	0.794434	4.33267	At1g05910	cell division cycle protein 48-related / CDC48-related similar to SP|P54609 Cell division cycle protein 48 homolog {Arabidopsis thaliana}; contains Pfam profiles PF00004: ATPase AAA family, PF00439: Bromodomain
CATMA1a04890	-0.594987	12.3221	0.0315705	10.8599	-0.392511	11.0706	0.136976	11.8271	-1.04562	11.3149	-0.0516072	11.2869	-0.429856	9.97711	1.02305	9.08418	0.111968	10.4048			2.83807	8.40808	-0.232404	9.01283	At1g05870	expressed protein
CATMA1a04600	0.0326468	10.3434	-0.191011	9.19047	-0.444679	9.29498	-0.785774	10.4873	-0.380223	10.0835	-0.104542	9.41297	0.277356	9.4078	-0.651095	8.53559	1.2553	6.89477			-0.960218	8.82542	0.219915	6.94892	At1g05620	inosine-uridine preferring nucleoside hydrolase family protein similar to Chain A, Crystal Structure Of Nucleoside Hydrolase From Leishmania MajorGI:8569431; contains Pfam profile PF01156: Inosine-uridine preferring nucleoside hydrolase
CATMA1a04550	0.556744	9.58265	-0.565108	8.7048	0.156338	8.45469	-0.302428	9.55266	-0.735833	9.09367	0.0600573	8.20747			4.43632	5.14501	-1.8164	8.3936	2.06537	7.95105	0.125192	4.72766			At1g05590	glycosyl hydrolase family 20 protein similar to beta-hexosaminidase precursor SP:P43077 from [Candida albicans]
CATMA1a04250	-0.869595	9.26037	-0.338749	8.27744	-0.225062	8.45512	-0.836417	8.59424	0.0605379	6.54008	-0.423275	9.37158	-0.195865	7.88863					-0.496867	9.86128					At1g05360	expressed protein Similar to Arabidopsis hypothetical protein PID:e326839 (gb|Z97337) contains transmembrane domains
CATMA1a04170	0.835024	7.49258					-0.456685	9.15819			-0.264237	8.66239	-4.1401	5.93634					-0.646964	9.03193					At1g05300	metal transporter, putative (ZIP5) identical to putative metal transporter ZIP5 [Arabidopsis thaliana] gi|17385784|gb|AAL38432; similar to zinc transporter protein ZIP1 [Glycine max] gi|15418778|gb|AAK37761; member of the Zinc (Zn2+)-Iron (Fe2+) permease (ZIP) family, PMID:11500563
CATMA4a11520																			-1.68572	6.04274					At4g11400	ARID/BRIGHT DNA-binding domain-containing protein / ELM2 domain-containing protein / Myb-like DNA-binding domain-containing protein similar to BRG1-binding protein ELD/OSA1 [Homo sapiens] GI:18568414; contains Pfam profiles PF01388: ARID/BRIGHT DNA binding domain, PF01448: ELM2 domain, PF00249: Myb-like DNA-binding domain
CATMA4a11200																			0.443077	9.30889					At4g11120	translation elongation factor Ts (EF-Ts), putative similar to ethylene-responsive elongation factor EF-Ts precursor [Lycopersicon esculentum] GI:5669636; contains Pfam profile PF00889: Elongation factor TS
CATMA4a11150																			0.323209	8.70317					At4g11070	WRKY family transcription factor other putative proteins, Arabidopsis thaliana
CATMA4a10850																			-0.275579	9.05359					At4g10790	UBX domain-containing protein low similarity to SP|Q9UNN5 FAS-associated factor 1 (FAF1 protein) {Homo sapiens}; contains Pfam profile PF00789: UBX domain
CATMA4a10800																			-0.992652	7.57776					At4g10760	methyltransferase MT-A70, putative similar to (N6-adenosine)-methyltransferase [Mus musculus] GI:10179948, m6A methyltransferase (MT-A70) [Homo sapiens] GI:2460037; contains Pfam profile PF05063: MT-A70 (S-adenosylmethionine-binding subunit of human mRNA:m6A methyl-transferase (MTase))
CATMA4a10410																			0.191017	8.27427					At4g10380	major intrinsic family protein / MIP family protein contains Pfam profile: MIP PF00230
CATMA4a10360																			-0.466306	10.0113					At4g10330	glycine-rich protein
CATMA3a42560													-1.15569	6.64917											At3g49530	no apical meristem (NAM) family protein contains Pfam PF02365: No apical meristem (NAM) domain; similar to NAC2 - Arabidopsis thaliana, EMBL:AF201456
CATMA3a42490																			-0.139705	5.832					At3g49470	nascent polypeptide-associated complex (NAC) domain-containing protein similar to alpha-NAC, non-muscle form [Mus musculus] GI:1666690; contains Pfam profile PF01849: NAC domain
CATMA3a42190																			0.639801	8.54779					At3g49170	pentatricopeptide (PPR) repeat-containing protein contains INTERPRO:IPR002885 PPR repeats
CATMA3a42130																			-0.400719	8.53376					At3g49130	hypothetical protein
CATMA3a41870																			-0.398571	13.325					At3g48860	expressed protein
CATMA3a17480							0.667669	6.00614			0.0827151	8.24247							0.662811	7.84862					At3g18020	pentatricopeptide (PPR) repeat-containing protein contains Pfam profile PF01535: PPR repeat
CATMA3a17440	-0.460827	9.54987	-0.0112245	7.92206	-1.34147	8.72345	0.899053	7.85704			0.226478	8.52372	1.22466	7.20234					-0.321559	7.73742					At3g17970	chloroplast outer membrane translocon subunit, putative similar to Toc64 [Pisum sativum] GI:7453538; contains Pfam profile PF00515 TPR Domain
CATMA3a17230	2.6912	8.09267	0.994927	6.89731			0.00222585	8.87226			-0.00454939	8.80355	0.119002	5.73837					0.0191676	7.1743					At3g17750	protein kinase family protein contains Pfam profile: PF00069 Eukaryotic protein kinase domain
CATMA3a16900	-0.457106	10.4915	0.0978527	10.1472	-0.0602454	10.2151	0.594175	10.3526	-0.170636	10.2257	-0.600816	9.67376	0.439426	8.41396	0.553728	8.75082	-0.289342	8.91394	0.032798	9.46519					At3g17465	ribosomal protein L3 family protein
CATMA3a16860	0.0935498	11.5203	-0.103911	10.6686	0.210182	11.0058	-0.246277	11.0777	0.532322	10.347	-0.632582	10.8544	-0.150524	10.1771	-0.522306	9.71112	0.377969	10.2441	-0.218006	8.28074	0.251336	9.05392	-2.11933	8.46912	At3g17430	phosphate translocator-related low similarity to phosphoenolpyruvate/phosphate translocator precursor [Mesembryanthemum crystallinum] GI:9295275, SP|P52178 Triose phosphate/phosphate translocator, non-green plastid, chloroplast precursor (CTPT) {Brassica oleracea}
CATMA3a16620	-0.721087	11.4829	0.235067	9.71351	-0.133278	9.45845	-0.27182	10.949	0.644315	9.56994	0.437884	9.58273	-1.18505	8.91475	0.015228	8.61028	-0.287475	9.16645	-0.252733	9.35174	0.440248	8.72984			At3g17210	stable protein 1-related similar to stable protein 1 (GI:13445204) [Populus tremula] PMID:12376651; similar to pop3 peptide GB:AAC26526 from [Populus balsamifera subsp. trichocarpa X Populus deltoides]
CATMA3a16580	-1.02941	8.38391	0.61421	7.03001	-1.76322	8.40235	-0.110628	8.83255			0.462092	7.65701							0.339776	9.98392					At3g17160	expressed protein
CATMA4a26490					-2.90492	6.54257	-0.0531463	7.82711			-0.88731	7.61632							-0.246142	11.4824					At4g24800	MA3 domain-containing protein similar to programmed cell death 4 protein [Gallus gallus] GI:12958564; contains Pfam profile PF02847: MA3 domain
CATMA4a26460	0.245483	10.2734	0.600899	9.817	0.869777	9.52058	0.417094	10.3334	0.430834	10.291	0.404466	11.018	0.400052	10.3166	-0.0953797	9.62488	0.256595	8.94124	-0.625918	8.08984	0.201727	10.0024			At4g24760	expressed protein
CATMA4a26280	-0.207302	10.3192	-1.01098	9.4473	-0.235263	9.89001	-0.537874	10.0694	-0.0348513	9.81458	0.0347758	10.0166	1.20534	7.46352	-0.428377	8.7133	0.247152	8.45633			0.445455	9.07011			At4g24560	ubiquitin-specific protease 16, putative (UBP16) similar to ubiquitin-specific protease 16 GI:11993477 [Arabidopsis thaliana]
CATMA4a26250	0.259516	9.75165	-0.600068	10.1246	-0.51652	9.81041	-0.880897	10.5807	0.477105	10.6932	-0.296623	10.0354	0.437667	9.57384	0.163633	7.90101	-0.653255	9.76086			-0.0976106	8.81472			At4g24520	NADPH-cytochrome p450 reductase, putative / NADPH-ferrihemoprotein reductase, putative similar to NADPH-ferrihemoprotein reductase NADPH-cytochrome P450 oxydoreductase isoform 1 [Populus balsamifera subsp. trichocarpa x Populus deltoides] GI:13183562, SP|P37116 NADPH-cytochrome P450 reductase (EC 1.6.2.4) (CPR) [Vigna radiata] {Phaseolus aureus}
CATMA4a26050											-0.597352	6.81034														putative protein
CATMA4a26010	0.983212	7.11241	8.28797	4.25982	-0.496312	9.0654	-0.260921	9.79813	0.512778	8.97725	0.0344241	9.20536					-0.0312941	7.7526			-0.292718	8.50082	0.962581	6.60708	At4g24270	RNA recognition motif (RRM)-containing protein low similarity to tumor-rejection antigen SART3 [Mus musculus] GI:7637845; contains INTERPRO:IPR000504 RNA-binding region RNP-1 (RNA recognition motif) domain
CATMA4a25810	-0.2191	11.9644	0.411219	10.8884	-0.272711	10.8134	0.103028	11.4056	-0.798214	11.1921	-0.406957	11.3367	-0.557006	10.765	0.157607	8.41514	0.160498	9.85509	-0.444341	10.4443	1.07896	10.2977	-1.48199	8.43713	At4g24090	expressed protein
CATMA4a25750			1.26358	4.90368			0.398923	8.63831	-1.09386	7.50679	-0.0906128	8.21609							0.0478374	7.56012	-2.37802	6.8546			At4g24040	glycosyl hydrolase family protein 37 / trehalase, putative similar to trehalase 1 GMTRE1 GI:4559292 from [Glycine max]
CATMA4a04230											-0.0583751	8.00443							-0.562329	9.41344					At4g03830	myosin heavy chain-related
CATMA4a03810							-1.58445	7.15987			-0.034616	6.11381							0.629748	10.8586					At4g03460	ankyrin repeat family protein contains ankyrin repeat domains, Pfam:PF00023
CATMA4a03750	0.368857	10.942	-0.695316	10.2527	-0.173274	10.6275	-0.702405	11.0454	0.254404	10.5446	0.273556	10.1666	-0.397344	9.75126	0.440993	7.75896	-0.0763451	9.71892	-0.114552	9.37274	0.0737257	9.5581	-1.33372	7.63057	At4g03415	protein phosphatase 2C family protein / PP2C family protein similar to protein phosphatase-2C; PP2C (GI:3643088) [Mesembryanthemum crystallinum]; contains Pfam PF00481 : Protein phosphatase 2C domain;
CATMA4a03510	-0.663712	9.95223	0.208577	8.83325	0.110244	9.50782	0.105145	9.81723	-0.725494	8.75582	0.110947	10.6277	-1.17285	8.74084	0.855368	7.44636	-1.66739	8.27815	0.88234	7.21395	-0.0177091	7.96636			At4g03200	expressed protein contains Pfam PF03190: Protein of unknown function, DUF255
CATMA4a03484											-0.395164	8.13988													At4g03165	hypothetical protein
CATMA4a03260	-0.209777	15.161	0.0458331	14.9563	0.404089	15.1005	0.415711	15.0787	-0.159512	14.6518	-0.229298	14.9709	-0.448395	14.0316	0.468812	13.4398	-0.215383	14.6307			0.251626	15.0703	-0.14508	12.7949	At4g02920	expressed protein
CATMA4a03210	-0.0146064	10.4477	0.551278	8.85546	0.696683	8.89953	-0.03551	9.36371			0.223161	8.7678			0.841707	6.57741			0.570623	9.18057	-0.632939	6.82035	0.111375	5.05426	At4g02860	phenazine biosynthesis PhzC/PhzF family protein contains Pfam profile: PF02567 phenazine biosynthesis-like protein
CATMA2a31175			0.617762	6.61471			-0.526797	6.69696			0.183758	8.66857							2.51067	8.56133					At2g32980	expressed protein
CATMA2a31155									-3.33029	7.90964	0.615703	7.35575							-1.43072	5.04041					At2g32960	tyrosine specific protein phosphatase family protein contains Pfam profile PF03162: Putative tyrosine phosphatase family
CATMA2a30996					-2.13803	7.06464					0.942232	7.695							-0.463786	8.45578					At2g32765	small ubiquitin-like modifier 5 (SUMO) similar to ubiquitin-like protein SMT3 SP:P55852 [Arabidopsis thaliana]; contains INTERPRO:IPR000626 ubiquitin domain; contains Pfam profile PF00240: Ubiquitin family; contains Pfam profile PF00240: Ubiquitin family; identical to cDNA small ubiquitin-like modifier 5 (SUMO) mRNA GI:22652847
CATMA2a30980	0.190622	11.2554	-0.681943	10.3039	-0.299887	9.47672	-0.448515	10.4978	0.0122546	9.78484	0.398042	9.84824	0.546414	9.83058	0.63891	7.8631	-0.027242	9.52285			-0.36658	10.3106	1.32118	7.9657	At2g32730	26S proteasome regulatory subunit, putative contains similarity to 26S proteasome regulatory subunit S1 SP:O88761, GI:3288594 from [Rattus norvegicus]
CATMA2a30700	0.405723	10.4771	-0.101648	8.5091	-0.0672652	8.30371	0.0165133	9.29358	0.0203736	8.07343	0.169446	8.81845	5.84897	5.53741	1.89196	7.41881			0.698467	9.55524					At2g32415	3'-5' exonuclease domain-containing protein similar to SP|Q12149 Exosome complex exonuclease RRP6 (EC 3.1.13.-) (Ribosomal RNA processing protein 6) {Saccharomyces cerevisiae}
CATMA2a30680	-0.0640445	11.8113	0.317052	10.0605	0.433539	11.0061	0.373529	11.3841	-0.575535	10.3975	0.40032	10.1131	0.126708	9.63837	1.0375	8.56538	1.1741	9.61148	0.766161	8.50414	-0.27315	9.65547	-0.472619	6.14357	At2g32380	expressed protein
CATMA2a30460	0.470182	12.1198	-0.11765	10.6985	0.10089	11.0437	0.0141985	11.5338	0.075479	11.2284	0.430703	10.7427	-0.0467718	10.718	-0.276328	9.95384	0.363727	10.4149			0.358183	11.2427	-0.312951	8.35675	At2g32650	expressed protein contains Pfam PF05899: Protein of unknown function (DUF861)
CATMA2a30355	-0.104525	12.6313	-0.0250994	11.7378	-0.214952	12.665	-0.268752	12.6175	0.110297	11.9709	-0.185082	12.2049	-0.613327	11.6458	0.0688341	10.9689	-0.283309	11.4547	0.101936	10.0273	-0.148996	11.3542	-1.47404	9.29138	At2g32080	PUR alpha-1 protein identical to PUR alpha-1 GI:5081612 from [Arabidopsis thaliana]; contains Pfam profile: PF04845 PurA ssDNA and RNA-binding protein
CATMA2a06710	-1.37171	7.35664			0.595674	8.11729	1.53842	7.45114			-0.435075	9.61207														unknown protein
CATMA2a06660											1.02405	7.66485							0.200515	11.9125						unknown protein
CATMA2a06370											-1.97244	5.99292														unknown protein
CATMA2a06290											0.690733	5.95345							-0.393099	8.31536					At2g07670	putative non-LTR retrolelement reverse transcriptase
CATMA2a05825	0.533962	11.9201	0.0119395	11.7609	-0.472064	12.0589	0.118941	12.3207	0.156116	12.7363	0.277327	11.7289	0.00809574	11.294	0.127435	10.6303	-0.499863	11.049			-0.513694	11.1143	-0.0011566	10.5833	At2g07050	cycloartenol synthase (CAS1) / 2,3-epoxysqualene--cycloartenol cyclase / (S)-2,3-epoxysqualene mutase identical to cycloartenol synthase [SP:P38605 | GI:452446] [PMID:7505443]
CATMA2a05480	0.215517	9.60331	0.724188	8.88576	0.622718	9.26795	0.0972623	9.88848	-0.00294497	9.15291	0.472565	9.41362	-0.0925866	8.46237	-0.00820072	6.91297	-0.324256	6.73457			0.889956	7.98272				unknown protein
CATMA5a48390	-0.432777	11.4972	-0.114385	10.2667	0.104723	10.478	-0.134847	11.45	-0.0131549	10.368	-0.29803	10.5779	-0.60671	10.8896	0.840293	8.59069	-0.829535	10.516			0.953861	9.68938	1.41569	6.78112	At5g52520	tRNA synthetase class II (G, H, P and S) family protein similar to SP|P07814 Bifunctional aminoacyl-tRNA synthetase [Includes: Glutamyl-tRNA synthetase (EC 6.1.1.17) (Glutamate--tRNA ligase); Prolyl-tRNA synthetase (EC 6.1.1.15) (Proline--tRNA ligase)] {Homo sapiens}; contains Pfam profiles PF00587: tRNA synthetase class II core domain (G, H, P, S and T), PF03129: Anticodon binding domain
CATMA5a48345	-0.134643	12.9426	0.623259	12.1593	0.230755	12.8608	0.297925	12.7843	-0.228983	13.2032	0.246477	12.8085	-0.010803	12.3227	0.380493	10.9289	0.407665	11.7566	0.451206	9.32347	0.191854	12.0395	0.680824	10.6718	At5g52470	fibrillarin 1 (FBR1) (FIB1) (SKIP7) identical to fibrillarin 1 GI:9965653 from [Arabidopsis thaliana]; C-terminus identical to SKP1 interacting partner 7 GI:10716959 from [Arabidopsis thaliana]; contains Pfam domain PF01269: Fibrillarin
CATMA5a48135	0.124072	10.101	-0.00701157	10.1958	0.326942	10.5586	0.0535593	10.9581	0.213444	10.1691	-0.110926	10.7919	-0.261966	10.2118	-0.168405	9.16459	1.02937	9.54016			0.0226245	9.1736	0.294941	8.29619	At5g52210	ADP-ribosylation factor, putative similar to arf-related protein (ARP) (SP:Q63055){Rattus norvegicus}; contains Pfam domain PF00025: ADP-ribosylation factor family
CATMA5a48100			2.73657	3.22972	-0.527393	8.09242					-0.230783	9.71167	3.10098	7.07583									-0.138555	3.26178	At5g52160	protease inhibitor/seed storage/lipid transfer protein (LTP) family protein contains Pfam protease inhibitor/seed storage/LTP family domain PF00234
CATMA5a47840							-0.317615	7.0429			0.128373	9.05173	-0.735885	9.26983					1.17308	8.84337					At5g51910	TCP family transcription factor, putative similar to PCF2 [(GI:2580440) Oryza sativa]
CATMA5a47780											-0.103892	10.0165							0.526813	7.34235					At5g51850	expressed protein similar to unknown protein (emb|CAB81354.1)
CATMA5a47580	0.637065	8.39033	1.2869	7.22335			1.06371	8.08556	2.03235	7.3219	0.0306735	9.20935													At5g51650	hypothetical protein
CATMA5a47530							1.00688	6.15857			1.01361	8.66387							0.286343	11.3207					At5g51600	microtubule associated protein (MAP65/ASE1) family protein low similarity to SP|P50275 Anaphase spindle elongation protein {Saccharomyces cerevisiae}, protein regulating cytokinesis 1 (PRC1) [Homo sapiens] GI:2865521; contains Pfam profile PF03999: Microtubule associated protein (MAP65/ASE1 family)
CATMA5a24200	0.530976	8.95622	-0.917456	7.80764	-0.574717	8.85932	-0.354959	9.19225	0.517473	8.12489	-0.497985	9.64196	4.39943	6.05099							-0.292022	7.5996			At5g26775	non-LTR retrotransposon family (LINE) has a 5.9e-28 P-value blast match to GB:AAB41224 ORF2 (LINE-element) [Rattus norvegicus]
CATMA5a24142	0.13005	9.30093	0.0425779	7.92061	0.454449	7.57372	-0.316691	9.22087	1.4293	7.94443	-0.322451	9.19711	-0.34714	8.18733					0.389908	7.1848					At5g26582	non-LTR retrotransposon family (LINE) has a 1.1e-42 P-value blast match to GB:AAB41224 ORF2 (LINE-element) [Rattus norvegicus]
CATMA5a23940	-0.545746	8.57012									-0.338658	7.51924	-1.41337	6.35712					-0.352333	13.5265					At5g26270	expressed protein ; expression supported by MPSS
CATMA5a23880	0.0627532	12.4224	-0.114715	10.5969	0.45223	11.3516	0.253609	10.6979	0.167278	10.8722	-0.00204152	10.609	0.13081	11.3353	-0.173498	9.8494	1.05695	10.1005			-0.440747	10.0509	1.14162	8.66927	At5g26210	PHD finger family protein contains Pfam domain, PF00628: PHD-finger
CATMA5a23590	-0.0792872	9.80209	-0.647647	7.79288	0.754216	8.3572	0.197243	9.23536	-0.726147	8.69059	-0.198962	9.07002	3.00622	6.92392	-1.53355	7.49205									At5g25930	leucine-rich repeat family protein / protein kinase family protein contains similarity to Swiss-Prot:P47735 receptor-like protein kinase 5 precursor [Arabidopsis thaliana]; contains Pfam domains PF00560: Leucine Rich Repeat and PF00069: Protein kinase domain
CATMA5a23530	0.300554	8.78274					0.905853	7.68265			-0.519654	7.39741			-0.902421	6.62114									At5g25860	F-box family protein contains F-box domain Pfam:PF00646
CATMA5a23300	0.273377	10.9041	-0.35334	9.7838	-0.265081	9.81842	-0.434811	10.3713	-0.490656	10.2433	0.396447	11.1354	0.474308	10.4669	0.0593835	9.09623	0.680982	8.91766	-0.465594	8.65376	0.817802	9.61176	1.79096	7.08009	At5g25520	transcription elongation factor-related contains weak similarity to transcription elongation factors
CATMA5a23260							0.801915	6.20337			-0.490054	8.84644							-0.635758	13.2736					At5g25490	zinc finger (Ran-binding) family protein contains Pfam domain, PF00641: Zn-finger in Ran binding protein and others
CATMA5a06160	-0.187971	13.0288	0.487172	13.5122	0.353515	12.8969	0.581755	13.0883	-0.594579	13.3946	0.193854	13.4284	-0.349571	12.8137	0.610918	12.112	-0.200472	12.5534			0.636627	13.067	-0.140926	10.2472	At5g06980	expressed protein
CATMA5a05960	0.329047	8.62002	1.64995	9.04958	0.0610943	9.15716	0.445457	10.0283	-0.513561	9.49907	0.402454	9.32476	0.260418	9.16736	-0.926626	8.38648	-0.467293	9.34082	0.703927	9.78105					At5g06770	KH domain-containing protein / zinc finger (CCCH type) family protein contains Pfam domains PF00013: KH domain and PF00642: Zinc finger C-x8-C-x5-C-x3-H type (and similar)
CATMA5a05930	-1.07889	7.66167					-0.115548	8.1423											0.0391887	8.39591					At5g06750	protein phosphatase 2C family protein / PP2C family protein similar to Ser/Thr protein phosphatase 2C (PP2C6) (GI:15020818) [Arabidopsis thaliana]; similar to protein phosphatase 2C (GI:3608412) [Mesembryanthemum crystallinum]; contains Pfam PF00481 : Protein phosphatase 2C domain;
CATMA5a05700																			0.248349	5.61681					At5g06490	zinc finger (C3HC4-type RING finger) family protein low similarity to RING-H2 finger protein ATL6 [Arabidopsis thaliana] GI:4928403; contains Pfam profile PF00097: Zinc finger, C3HC4 type (RING finger)
CATMA5a05660	-2.43655	8.4136																	3.71344	7.13178					At5g06450	expressed protein
CATMA5a05420					0.305504	7.9258	2.65238	6.04638			-0.951295	7.78793									-1.49444	6.82485			At5g06220	expressed protein
CATMA5a05360																			3.01514	5.67713					At5g06160	splicing factor-related contains some similarity to splicing factor SP:Q12874 from [Homo sapiens]
CATMA1a60480	0.299224	12.1828	0.929638	9.97869	0.3224	11.7162	0.698296	11.0359	-0.0169073	12.2216	-0.0194372	11.2326	0.669202	10.0963	-0.256107	10.435	0.537779	10.677	0.159235	12.5475	-0.497548	10.5714	1.91348	8.42525	At1g71190	expressed protein
CATMA1a60440																			-0.151421	10.054					At1g71150	expressed protein ; expression supported by MPSS
CATMA1a60225											0.096569	8.67916							1.05869	12.4198					At1g70940	auxin transport protein, putative (PIN3) similar to auxin transport protein [Arabidopsis thaliana] gi|5817301|gb|AAD52695
CATMA1a60190	0.0211398	10.8523	0.489538	9.9209	0.0728474	10.1915	0.768255	10.473	2.27943	7.67554	0.48289	10.2511	0.34382	9.22436											At1g70900	expressed protein
CATMA1a59900	-0.0403872	8.82498	0.0313677	8.94878	-0.345004	9.19809	-0.254159	9.2577	0.143586	9.52434	0.119286	10.3003			-3.50154	5.30088	-0.590897	5.01326			0.94532	7.0022			At1g70620	cyclin-related contains weak similarity to Swiss-Prot:P35662 cylicin I (Multiple-band polypeptide I) [Bos taurus]
CATMA1a59870	-1.03942	8.89547	3.01769	5.79107	1.21868	6.67388	0.114863	7.56725			0.205545	5.43171													At1g70590	F-box family protein contains Pfam PF00646: F-box domain; similar to SKP1 interacting partner 2 (SKIP2) TIGR_Ath1:At5g67250
CATMA1a59670	0.119008	12.8207	0.345941	12.9267	-0.0513989	12.0743	0.429272	12.8803	-0.444993	12.5213	0.197048	12.6888	-0.299193	11.8201	0.304146	11.1522	0.0745059	12.2719			0.613075	11.2161	0.341282	10.0836	At1g70410	carbonic anhydrase, putative / carbonate dehydratase, putative similar to SP|P42737 Carbonic anhydrase 2 (EC 4.2.1.1) (Carbonate dehydratase 2) {Arabidopsis thaliana}; contains Pfam profile PF00484: Carbonic anhydrase
CATMA1a59620											0.164977	5.60716														hypothetical protein
CATMA1a40410											0.24623	9.10262													At1g49290	expressed protein ; expression supported by MPSS
CATMA1a40360	0.0451313	15.4202	-0.278811	14.099	-0.0175314	14.0513	-0.127514	14.1473	0.123861	14.5966	0.29068	13.54	0.351705	13.9044	-0.197183	13.6193	0.214847	13.3285	0.0477616	5.65474	-0.226283	14.1743	0.301306	12.8003	At1g49240	actin 8 (ACT8) identical to SP|Q96293 Actin 8 {Arabidopsis thaliana}; nearly identical to SP|Q96292 Actin 2 [Arabidopsis thaliana] GI:1669387, and to At3g18780
CATMA1a40080	-1.40777	7.90708									1.55351	5.88368													At1g48940	plastocyanin-like domain-containing protein
CATMA1a40030	2.74342	7.47272					-1.12208	8.32032			-0.340997	7.75785							1.41226	6.97263					At1g48880	hypothetical protein
CATMA1a39660											-0.165353	8.71034							-0.319555	10.0694					At1g48560	expressed protein
CATMA1a39620	0.465152	10.8653	0.18725	9.31556	0.328109	9.54375	-0.00558673	10.5951	0.00702672	10.3256	-0.33887	9.98724	-0.392418	8.51008	-0.494667	8.50104	0.0612126	8.94474	0.453449	14.946	1.56734	6.79189			At1g48520	glutamyl-tRNA(Gln) amidotransferase B family protein contains Pfam profiles: PF02934 PET112 family, N terminal region, PF02637 GatB/Yqey domain, PF01162 PET112 family, C terminal region
CATMA1a39380	0.961051	15.596	-0.73197	14.955	-0.408313	14.3129	-1.22067	14.9962	0.200597	15.2852	0.349349	14.0317	-0.530653	14.6801	-0.112877	13.0968	-0.203133	14.4919	0.752269	12.903	-0.0927801	14.2585	-0.579342	11.83	At1g48300	expressed protein
CATMA1a39330																			0.270371	11.3696					At1g48260	CBL-interacting protein kinase 17 (CIPK17) identical to CBL-interacting protein kinase 17 [Arabidopsis thaliana] gi|14571553|gb|AAK64513
CATMA1a17190							2.65206	5.30367			0.16122	7.92724													At1g18200	Ras-related GTP-binding family protein contains Pfam profile: PF00071 Ras family
CATMA1a17140	0.114308	11.1443	0.328404	10.8966	0.70884	9.40479	0.516153	10.8051	0.32339	11.1558	0.165555	10.4541	0.249992	10.8084	-0.0506067	9.35276	-0.0557417	9.25846	-1.68137	8.79415	-0.389688	9.84904	1.28606	7.00893	At1g18160	protein kinase family protein contains Pfam domain, PF00069: Protein kinase domain
CATMA1a16880	-0.130247	8.74367	-0.0113967	7.48582			0.529546	8.04439	-1.04445	8.0583	-0.266523	8.84043	-0.470195	6.99638			-2.78775	7.11023							At1g17860	trypsin and protease inhibitor family protein / Kunitz family protein similar to LeMir (miraculin homolog) GI:2654440 from [Lycopersicon esculentum], tumor-related protein [Nicotiana tabacum] GI:1762933; contains Pfam profile PF00197: Trypsin and protease inhibitor
CATMA1a16840							0.24891	7.30453			-1.22157	7.71138							1.65341	4.77345					At1g17820	expressed protein
CATMA1a16620	4.47901	6.15474	-0.0930635	9.19428	-0.562761	7.92056	0.0810926	9.51488	2.32151	6.52399	-0.0881339	8.68536	0.522354	7.822			1.17228	6.60716							At1g17590	CCAAT-binding transcription factor (CBF-B/NF-YA) family protein contains Pfam profile: PF02045 CCAAT-binding transcription factor (CBF-B/NF-YA) subunit B
CATMA1a16360	0.842875	9.53305	-0.811935	9.28324	0.193044	9.37043	-0.347967	10.4161	0.269515	9.89824	-0.00704312	9.29516	0.552782	9.97448	-0.801677	8.92918	-0.0157636	8.3969			-0.764228	9.60717	1.03372	7.86353	At1g17340	phosphoinositide phosphatase family protein contains similarity to phosphoinositide phosphatase SAC1 [Rattus norvegicus] gi|11095248|gb|AAG29810; contains Pfam domain, PF02383: SacI homology domain; identical to cDNA SAC domain protein 5 (SAC5) GI:31415726
CATMA1a16310	-0.00755464	13.4525	0.126208	12.7461	0.303982	13.8955	0.358268	13.7983	0.309754	13.2629	0.114593	13.3469	0.186474	13.1874	-0.473768	12.4251	0.090629	13.6929			-0.0397035	12.8502	0.13472	11.7813	At1g17280	ubiquitin-conjugating enzyme, putative similar to ubiquitin conjugating enzyme 6 from [Homo sapiens] GI:14029267, [Mus musculus] GI:14029263; contains Pfam profile PF00179: Ubiquitin-conjugating enzyme
CATMA4a41480	-0.199679	10.8684	-0.81784	10.3493	0.0257065	10.6798	-0.291888	11.8971	-0.228614	10.9256	-0.260069	10.9793	-0.16884	11.3071	0.0430769	9.08046	-0.56204	11.1531			0.0903735	10.6571	-0.299573	8.92966	At4g40050	expressed protein
CATMA4a41440	0.701256	13.6138	0.802996	12.414	0.505495	13.5826	0.45714	14.5351	0.589766	13.5126	0.68951	14.2841	0.847564	13.1674	0.181892	12.7623	0.383551	13.131	0.634409	8.60792	0.00976165	13.0884	1.01987	12.2189	At4g40030	histone H3.2 identical to Histone H3.2, minor Lolium temulentum SP|P11105, nearly identical to histone H3.2 Mus pahari GI:515005; contains Pfam profile PF00125 Core histone H2A/H2B/H3/H4
CATMA4a41220											-0.456638	9.69128													At4g39830	L-ascorbate oxidase, putative similar to SP|P14133 L-ascorbate oxidase precursor (EC 1.10.3.3) (Ascorbase) {Cucumis sativus}; contains Pfam profile PF00394: Multicopper oxidase
CATMA4a41180											0.315264	9.52247							-0.404075	8.51602					At4g39790	expressed protein ; expression supported by MPSS
CATMA4a40940																			0.0356196	9.85404					At4g39560	kelch repeat-containing F-box family protein contains Pfam PF00646: F-box domain; contains Pfam PF01344 : Kelch motif; contains Prosite PS00018: EF-hand calcium-binding domain
CATMA4a40730											0.409126	8.9231													At4g39320	microtubule-associated protein-related contains weak similarity to microtubule-associated protein 1B (MAP 1B) (Swiss-Prot:P46821) [Homo sapiens]
CATMA4a40680															1.19406	10.8807									At4g39250	myb family transcription factor contains PFAM profile: PF00249 myb-like DNA binding domain
CATMA3a55150	0.245824	9.3925	3.0341	5.35368	-1.1246	8.93453	-1.61307	8.60826	-1.51526	8.3997	-0.0110996	8.51165	0.378008	7.16805					-0.233919	10.6802					At3g62010	expressed protein
CATMA3a55100					-3.33432	6.46352																			At3g61970	DNA-binding protein, putative similar to DNA-binding proteins from [Arabidopsis thaliana] RAV1 GI:3868857 and RAV2 GI:3868859, AP2 domain containing protein RAP2.8 [Arabidopsis thaliana] GI:2281641; contains Pfam profile PF02362: B3 DNA binding domain
CATMA3a54910	-0.328077	10.4841	1.47613	8.11666	0.878436	8.5286	0.384893	9.15277	0.123275	8.92903	-0.0604047	9.16282	0.923223	7.97332					0.506151	8.14587	-0.250097	5.78871			At3g61750	auxin-responsive protein -related similar to auxin-induced protein AIR12 GI:11357190 [Arabidopsis thaliana];
CATMA3a54850	0.428984	10.7052	-0.438896	9.54605	0.103844	10.7073	-0.121102	10.3336	0.619519	10.4069	1.0878	9.64829	-0.146814	9.17466	0.26274	8.86915	1.71219	7.98763			0.535912	9.51725				putative protein
CATMA3a54606	0.111188	16.2585	0.544861	15.6821	0.165569	15.8745	0.373726	15.9239	-0.196025	16.4348	0.242542	16.4402	0.220979	15.2339	-0.0710147	15.5165	0.309532	14.5992			0.0930148	15.2175	0.415246	13.6448	At3g61470	chlorophyll A-B binding protein (LHCA2) identical to Lhca2 protein [Arabidopsis thaliana] GI:4741940; similar to chlorophyll A-B binding protein, chloroplast [Precursor] SP:P13869 from [Petunia hybrida]; contains Pfam profile: PF00504 chlorophyll A-B binding protein
CATMA3a54593	0.416545	14.6488	0.0642502	13.6301	0.180374	13.816	0.347731	14.6526	0.35226	14.1254	0.212335	13.5783	-0.231135	13.6798	0.780528	12.0971	0.173288	12.7269	1.71326	5.69937	0.693265	13.3766	-0.372699	11.4887	At3g61430	plasma membrane intrinsic protein 1A (PIP1A) / aquaporin PIP1.1 (PIP1.1) (AQ1) identical to plasma membrane intrinsic protein 1A SP:P43285 from [Arabidopsis thaliana]
CATMA3a54350	0.185348	13.0721	0.0815412	12.4981	0.219114	12.4601	0.134635	13.3232	-0.0768127	12.7108	-0.0156637	12.999	0.148071	12.6466	-0.255175	11.4924	0.315182	12.4939			-0.396198	12.9643	0.847222	10.7191	At3g61200	thioesterase family protein contains Pfam profile PF03061: thioesterase family protein
CATMA3a54320			-1.04002	6.27465	-0.46527	5.77609	0.0783715	8.0946	-0.827237	6.98059	0.0837357	8.80379	0.395945	7.03715											At3g61150	homeobox-leucine zipper family protein / homeodomain GLABRA2 like protein 1 (HD-GL2-1) similar to Anthocyaninless2 (ANL2) (GP:5702094) Arabidopsis thaliana, EMBL:AF077335
CATMA3a34700	-14.0941	5.68453	-2.87745	4.78112	-1.78112	10.2751	3.14532	7.63369	-2.66635	8.62203	-0.0622437	8.72591					-5.92611	6.2292	0.855902	9.12062					At3g42622	gypsy-like retrotransposon family has a 0. P-value blast match to GB:AAD22153 polyprotein (Gypsy_Ty3-element) [Sorghum bicolor]
CATMA3a33240											-1.73864	6.26812							-0.0897663	10.4081					At3g32914	non-LTR retrotransposon family (LINE) has a 1.2e-42 P-value blast match to GB:NP_038602 L1 repeat, Tf subfamily, member 18 (LINE-element) [Mus musculus]
CATMA3a33100																			-0.366952	9.97065					At3g32425	Mutator-like transposase family has a 3.5e-44 P-value blast match to GB:AAA21566 mudrA of transposon=MuDR (MuDr-element) [Zea mays]
CATMA3a32020																			2.68742	4.79248					At3g31630	gypsy-like retrotransposon family has a 4.6e-319 P-value blast match to GB:AAD27547 polyprotein (Gypsy_Ty3-element) [Oryza sativa subsp. indica]
CATMA4a38200	0.11639	9.4931	-0.475675	9.32384	-0.0955994	9.96383	-0.0132262	10.2738	-0.222806	9.72186	0.197548	10.4403	0.137583	9.92026	-0.717535	8.71609	0.459488	8.31932	-0.821636	12.2004	0.118418	8.18498			At4g36650	transcription factor IIB (TFIIB) family protein contains Pfam domain, PF00382: Transcription factor TFIIB repeat
CATMA4a38160							0.862615	7.61379			-0.0945892	9.47805													At4g36620	zinc finger (GATA type) family protein
CATMA4a37973	-0.478462	8.02921									-0.607209	10.9571	-2.62548	7.94779											At4g36360	beta-galactosidase, putative / lactase, putative similar to beta-galactosidase precursor SP:P48980 from [Lycopersicon esculentum]
CATMA4a37670	-0.331685	12.6382	0.273944	11.2608	-0.383524	12.1381	0.468737	11.5195	-0.729846	11.2587	-0.109766	11.0863	-0.322171	11.3885	0.424589	9.32381	-0.369523	9.7134			0.0723499	10.8812	-0.783688	8.53494	At4g36020	cold-shock DNA-binding family protein contains Pfam domains, PF00313: 'Cold-shock' DNA-binding domain and PF00098: Zinc knuckle
CATMA4a37435	-0.736488	7.2268					-0.207264	7.19216			-2.19066	7.56545	-2.54	6.26006											At4g35790	phospholipase D delta / PLD delta (PLDDELTA) identical to phospholipase D delta SP: Q9C5Y0 from [Arabidopsis thaliana]; supporting cDNA gi|11761141|dbj|AB031047.1|
CATMA4a37410	-0.510321	13.0428	-0.645435	11.366	-0.21482	12.3771	-0.343044	11.6192	-0.330216	11.5534	-0.289515	11.3983	0.0866513	11.8722	-0.0425113	9.87242	-0.0148077	10.6775	0.912638	6.35583	-1.15269	11.5153	-0.417762	9.93325	At4g35750	Rho-GTPase-activating protein-related contains weak similarity to Rho-GTPase-activating protein 1 (GTPase-activating protein rhoOGAP) (Rho-related small GTPase protein activator) (CDC42 GTPase-activating protein) (p50-rhoGAP) (Swiss-Prot:Q07960) [Homo sapiens]
CATMA4a20260							-1.0657	6.46832																	At4g19090	hypothetical protein contains Pfam domain, PF04578: Protein of unknown function, DUF594
CATMA4a20220	0.727435	8.64625	0.7543	8.51372	0.509345	8.44909	0.443538	9.12037	0.29044	7.90546	0.481297	8.78862	1.64681	7.70655	1.94148	3.67878					-1.01739	7.75965			At4g19050	mob1/phocein family protein contains Pfam PF03637: Mob1/phocein family; contains Pfam F00560: Leucine Rich Repeats; contains TIGRFAMS profile TIGR01612: reticulocyte binding protein; hypothetical protein YIL106w, Saccharomyces cerevisiae, PIR2:S48466
CATMA4a19980																			-2.64548	6.88218					At4g18870	heat shock transcription factor family protein contains Pfam profile: PF00447 HSF-type DNA-binding domain
CATMA4a19940											-0.129171	9.0176													At4g18830	ovate family protein 52% similar to ovate protein (GI:23429649) [Lycopersicon esculentum]; contains TIGRFAM TIGR01568 : uncharacterized plant-specific domain TIGR01568
CATMA4a19660			0.205118	7.22303	-0.999923	8.62956	-0.493771	8.0117	0.517611	7.66017	-0.399196	8.40121													At4g18570	proline-rich family protein common family members: At3g25690, At4g04980, At5g61090 [Arabidopsis thaliana]
CATMA4a19620																			0.576243	8.17138					At4g18540	expressed protein ; expression supported by MPSS
CATMA4a19400																			0.464507	11.718					At4g18340	glycosyl hydrolase family 17 protein similar to elicitor inducible chitinase Nt-SubE76 GI:11071974 from [Nicotiana tabacum]
CATMA4a19320	-0.64856	9.87776	0.101011	9.18214	-0.0329204	10.1951	-0.0214459	10.5791	0.158084	9.42511	-0.229666	9.76046	-0.255097	9.01954	0.00952647	7.91887	-0.281592	9.02809			-0.535275	9.63997			At4g18270	glycosyl transferase family 4 protein contains Pfam profile PF00953: Glycosyl transferase
CATMA2a44720											-0.350136	8.92039													At2g46360	expressed protein
CATMA2a44680	-0.552755	10.399	0.191271	10.3152	-0.633493	12.6146	-0.176309	11.0873	-0.000855668	11.8829	0.104386	10.9951	-0.139941	9.49232	0.131774	9.664	-0.403223	10.3943			0.080492	10.3676	0.0414082	9.89639	At2g46300	expressed protein
CATMA2a44370	0.0895494	11.2241	0.134574	10.5479	-0.246997	11.9382	-0.168422	11.6495	-0.169	11.4617	0.26122	10.7457	0.0967223	10.5392	0.899888	9.42006	0.440181	9.91296			0.101665	10.1643	0.0478703	9.60183	At2g45970	cytochrome P450, putative
CATMA2a44330											-0.194686	7.20387							-1.143	6.66658					At2g45920	U-box domain-containing protein contains Pfam profile PF04564: U-box domain
CATMA2a44090	0.662396	7.99876					1.10342	8.38049			0.40402	7.92605	0.0229255	6.69374												unknown protein
CATMA2a43750	-1.49207	8.38098			-0.273528	6.27957	-0.155425	6.5429			0.0652886	7.90449					-4.57641	4.63807							At2g45350	pentatricopeptide (PPR) repeat-containing protein contains INTERPRO:IPR002885 PPR repeats
CATMA2a43690	0.0946869	13.4023	-0.241359	13.1188	-0.439501	14.0063	-0.313961	13.2879	0.241394	13.1055	0.210249	13.1283	-0.197882	12.8186	0.482832	11.8276	-0.51775	13.2888			0.70162	12.4087	-0.599185	10.6297	At2g45290	transketolase, putative strong similarity to transketolase 1 [Capsicum annuum] GI:3559814; contains Pfam profiles PF02779: Transketolase, pyridine binding domain, PF02780: Transketolase, C-terminal domain, PF00456: Transketolase, thiamine diphosphate binding domain
CATMA2a24800											-1.43605	7.84653													At2g26470	expressed protein contains PF02586: Uncharacterized ACR, COG2135; weak similarity to NF-M protein (GI:205688) [Rattus norvegicus]
CATMA2a24600			-1.39948	5.6201																					At2g26240	expressed protein contains Pfam profile PF03647: Uncharacterised protein family (UPF0136)
CATMA2a24230	-0.347741	9.34419	-0.700035	8.80437	-2.15161	7.19937	-0.243239	6.78694	-0.664116	8.87521	0.574549	9.52274	-0.230115	8.85655	0.822919	7.82367	-0.292029	6.62537							At2g25830	YebC-related contains Pfam profile PF01709: Domain of unknown function; contains TIGRFAM TIGR01033: conserved hypothetical protein; similar to YebC (GI:5771432) [Legionella pneumophila]
CATMA2a23950	-0.205031	11.5335	0.277138	11.1095	-0.120021	11.3203	0.801085	10.9537	0.135757	10.2517	0.153649	10.9047	0.121747	11.221	-0.685608	9.54281			0.197864	9.74493	1.17214	9.57092			At2g25605	expressed protein
CATMA5a60400											-3.38935	4.24593							1.69658	6.7463					At5g64980	expressed protein
CATMA5a60370	-0.10307	9.63298	0.116233	8.56222	-0.916691	8.20528	-0.109421	8.93993	0.0655354	8.81925	0.279469	9.56301	-1.27601	7.91069	0.865606	6.95864					0.140005	6.83089			At5g64940	ABC1 family protein contains Pfam domain, PF03109: ABC1 family
CATMA5a60110											0.306192	8.4865													At5g64680	expressed protein
CATMA5a60070	0.14608	9.14083	0.879001	8.1402	1.1768	8.1567			0.311796	6.99487	1.15754	7.93474													At5g64640	pectinesterase family protein contains Pfam profile: PF01095 pectinesterase
CATMA5a59870	0.376132	9.44574	1.23128	9.05308	0.181223	9.24635	-1.409	6.83311	0.653812	9.52886	0.897377	6.45794	2.5313	4.2539	-0.894858	7.02014					-0.43481	8.80551			At5g64440	amidase family protein low similarity to enantiomerase-selective amidase [Rhodococcus sp.] GI:152052; contains Pfam profile PF01425: Amidase
CATMA5a59830	0.414971	13.0567	0.385781	12.3455	-0.264507	12.6879	0.223659	12.8475	0.188466	12.7245	-0.0297874	12.6842	0.307217	12.1904	-0.46269	11.1324	-0.110477	12.0102			-0.243446	12.2953	-0.245122	14.9162	At5g64400	expressed protein contains Pfam domain, PF04933: Protein of unknown function (DUF657)
CATMA5a59610	-0.27262	8.6455	-0.345826	4.61441	-0.885326	8.79032	-0.0386103	9.01863	-1.70741	7.31148	-0.259892	8.73649	-0.323163	8.09159							-2.88102	5.11801			At5g64150	methylase family protein contains TIGRfam TIGR00536: modification methylase, HemK family
CATMA5a59570	0.0180181	8.07805					-0.63358	8.72944			-0.860484	6.35217	0.987273	7.56172											At5g64090	expressed protein
CATMA5a42840	-1.70471	9.39139	0.59635	7.57039	-0.572547	8.92483	0.146448	9.18523	-2.39753	6.47162	-0.292957	8.95882	-1.41984	8.01516											At5g46830	basic helix-loop-helix (bHLH) family protein
CATMA5a42780																			0.132753	8.84358					At5g46770	expressed protein
CATMA5a42540	-0.186452	6.91297			0.433633	8.27515	2.78613	7.80084			-1.84287	6.2773							0.340084	7.07001	-0.839581	6.66937			At5g46550	DNA-binding bromodomain-containing protein contains bromodomain, INTERPRO:IPR001487
CATMA5a41980																			-0.0546836	3.85368					At5g46000	jacalin lectin family protein similar to myrosinase-binding protein homolog [Arabidopsis thaliana] GI:2997767; contains Pfam profile PF01419 jacalin-like lectin domain
CATMA5a41940							-1.61515	7.0168			0.0462972	9.38259													At5g45940	MutT/nudix family protein contains Pfam profile PF00293: NUDIX domain
CATMA5a18370	-1.10737	9.22691	0.00797205	9.19113	-0.175195	9.90183	0.901024	9.84585	0.615307	8.8397	-0.314277	10.667	-0.229756	9.89348	0.673998	7.86365	0.407715	8.65359	0.187988	10.83	0.335557	8.27785	-3.4901	6.59922	At5g19930	integral membrane family protein contains Pfam domain PF01940: Integral membrane protein
CATMA5a18080											-0.157474	8.14314													At5g19650	ovate protein, putative 84% similar to ovate protein (GI:23429649) [Lycopersicon esculentum]; contains TIGRFAM TIGR01568 : uncharacterized plant-specific domain TIGR01568
CATMA5a17780	0.101489	12.4432	-0.20759	11.5786	0.426405	11.8478	0.310574	12.1652	0.196122	11.8053	0.035677	11.7325	-0.158407	11.228	0.363018	9.77892	0.276492	9.36518			0.0198398	10.7468	0.167262	9.44885	At5g19350	RNA-binding protein 45 (RBP45), putative
CATMA5a17530	-0.0937695	8.25468					-0.269496	7.59418			0.222286	8.05092													At5g19120	expressed protein low similarity to extracellular dermal glycoprotein EDGP precursor [Daucus carota] GI:285741, SP|P13917 Basic 7S globulin precursor {Glycine max}
CATMA5a17480			0.441651	8.315	0.975129	7.0736	0.43296	8.32485	2.31697	6.63588	-0.191109	8.83906	1.51751	7.57006											At5g19080	zinc finger (C3HC4-type RING finger) family protein contains Pfam domain, PF00097: Zinc finger, C3HC4 type (RING finger)
CATMA5a00790											-3.5753	4.63339													At5g01740	expressed protein wound-inducible protein wun1 protein - Solanum tuberosum, PIR:JQ0398
CATMA5a00530	-0.810375	9.51527	-0.727382	8.96361	0.367807	8.83156	-0.0232406	9.3728	-0.0297325	9.0299	-0.107231	9.91423													At5g01470	expressed protein
CATMA5a00470																			-0.606856	7.64125					At5g01400	expressed protein contains low similarity to symplekin SP:Q92797 from [Homo sapiens]
CATMA5a00240																							-0.313974	18.4754	At5g01210	transferase family protein contains Pfam profile PF02458 transferase family
CATMA5a00200											-0.939776	4.78493													At5g01170	glycine-rich protein predicted proteins, Arabidopsis thaliana
CATMA1a54810	-0.494209	11.2817	-0.167185	9.84494	0.289729	9.99023	0.343612	10.2506	0.133617	9.51973	0.400567	9.50105	-1.07956	9.51916	-1.32963	7.83266			0.0461501	3.70469					At1g65480	flowering locus T protein (FT) identical to SP|Q9SXZ2 FLOWERING LOCUS T protein {Arabidopsis thaliana}; contains Pfam profile PF01161: Phosphatidylethanolamine-binding protein
CATMA1a54770	0.817981	9.60197	-0.228001	9.33645	-2.01548	9.78458	-0.250935	9.47097	-0.285059	8.86377	-0.114367	9.52691	-0.470339	9.40903	-0.0828228	5.31604	-0.894206	9.47464			-0.915021	9.14656			At1g65440	glycine-rich protein
CATMA1a54350	2.02191	7.99065									-0.275122	8.03857	0.474935	8.0676											At1g65070	DNA mismatch repair MutS family protein contains Pfam profile PF00488: MutS domain V
CATMA1a54100											-1.25899	5.32642													At1g64790	translational activator family protein similar to HsGCN1 [Homo sapiens] GI:2282576
CATMA1a54045	-0.628748	10.4069	-1.05171	7.52216			-0.546964	9.5006	0.154111	8.65566	0.469905	9.9294	-1.46399	6.30332											At1g64720	expressed protein weak similarity to SP|P53809 Phosphatidylcholine transfer protein (PC-TP) {Rattus norvegicus}
CATMA1a53810	0.130314	11.3436	0.4274	11.2631	0.12798	12.3267	0.241524	11.0269	-0.0256261	11.6466	0.072073	12.4519	-0.00243381	11.3651	-0.270301	10.2088	-0.113645	11.4792	-0.244516	10.4225	1.11825	10.5333	0.0583861	10.8466	At1g64520	26S proteasome regulatory subunit, putative (RPN12) similar to 26S proteasome regulatory complex subunit p30 GB:AAF08395 GI:6434966 from [Drosophila melanogaster]
CATMA1a30760																			-0.0118936	11.2729					At1g32375	F-box family protein contains F-box domain Pfam:PF00646
CATMA1a30040																			0.566531	9.24308						unknown protein
CATMA1a11350											-0.0679261	4.42588													At1g12320	expressed protein
CATMA1a11100	-0.182599	10.3522	-0.980096	9.16306	-0.255271	8.65641	-0.439933	9.8304	-0.101682	9.22656	-0.375035	8.55827	0.864711	7.92122	-0.264006	7.02705	2.93929	6.87932			-0.580849	8.86751	-0.487049	14.8667	At1g12050	fumarylacetoacetase, putative similar to fumarylacetoacetase (Fumarylacetoacetate hydrolase, Beta-diketonase, FAA)[Rattus norvegicus] SWISS-PROT:P25093
CATMA1a10770	-0.0771861	7.80594																							At1g11760	expressed protein weak similarity to Pfam PF01648: 4'-phosphopantetheinyl transferase superfamily
CATMA1a10530																			-0.953339	7.99718					At1g11570	nuclear transport factor 2 (NTF2), putative similar to Swiss-Prot:P33331 nuclear transport factor 2 (NTF-2) (Nuclear transport factor P10) [Saccharomyces cerevisiae]
CATMA1a10495	-0.0459228	8.95374	-1.00644	9.00792	-0.790964	9.84298	0.523153	8.98559	0.559439	8.01205	0.127992	8.9992	-0.98328	7.94219			0.242959	7.56145							At1g11540	expressed protein contains Pfam profile: PF01925 domain of unknown function DUF81
CATMA4a32740							-2.13901	4.49149											-0.434707	9.6626					At4g31060	AP2 domain-containing transcription factor, putative TINY, Arabidopsis thaliana, PID:E218696
CATMA4a32480							-0.63004	6.29914																	At4g30850	expressed protein contains Pfam domain, PF03006: Uncharacterised protein family (Hly-III / UPF0073)
CATMA4a32440											-6.52784	5.46537													At4g30825	pentatricopeptide (PPR) repeat-containing protein contains Pfam profile PF01535: PPR repeat
CATMA4a32200											-0.608672	9.38334													At4g30590	plastocyanin-like domain-containing protein
CATMA4a32160	0.546061	8.70823									-0.143103	9.66124	-0.121045	7.78986											At4g30550	glutamine amidotransferase class-I domain-containing protein similar to defense-related protein [Brassica carinata] GI:14009290, component of aniline dioxygenase (GMP synthase like protein) - Acinetobacter sp.,PID:d1013698; contains Pfam profile PF00117: glutamine amidotransferase class-I
CATMA4a31920	0.000333424	10.9588	-0.392088	10.8162	-0.273091	11.2891	-0.369192	11.3033	0.164374	10.7562	0.121654	11.6421	-0.603804	10.3139	0.223493	9.61127	-0.110886	9.70596			0.376076	9.02282	-0.00352168	8.94492	At4g30310	ribitol kinase, putative similar to ribitol kinase [Klebsiella pneumoniae] gi|2905643|gb|AAC26495
CATMA3a49260																			0.408775	8.39969					At3g56300	tRNA synthetase class I (C) family protein similar to cysteinyl-tRNA synthetase [Methanococcus maripaludis] GI:6599476; contains Pfam profile PF01406: tRNA synthetases class I (C)
CATMA3a49200	0.167509	12.6303	0.24092	11.6314	0.426043	12.3567	0.454448	12.2833	0.212007	11.0514	-0.037133	12.4287	0.391698	11.2387	-0.0432257	11.3615	0.725119	10.5787	-0.220685	6.85363	-0.0826349	11.1977	-0.283786	11.2549	At3g56260	expressed protein
CATMA3a48725																			0.590654	5.80088					At3g55740	proline transporter 2 (ProT2) identical to proline transporter 2 GI:1769903 from [Arabidopsis thaliana]
CATMA3a48410	-0.0872748	10.2679	0.606056	10.1603	0.42774	10.642	0.286925	10.702	0.384872	10.4778	-0.00876178	9.94877	0.00999139	10.5934	0.546947	9.52351	0.419898	8.47639			0.0945467	8.32221			At3g55450	protein kinase, putative similar to protein kinase APK1B [Arabidopsis thaliana] SWISS-PROT:P46573
CATMA3a24500					-0.0988085	8.66948	1.734	6.49185	-0.497413	8.13912	-0.0911633	8.62703													At3g24540	protein kinase family protein contains protein kinase domain, Pfam:PF00069
CATMA3a24250											-0.858644	6.63508													At3g24320	DNA mismatch repair MutS family (MSH1) low similarity to SP|Q56239 DNA mismatch repair protein mutS {Thermus aquaticus}; contains Pfam profiles PF05190: MutS family domain IV, PF01624: MutS domain I, PF01541: Endo/excinuclease amino terminal domain
CATMA3a24010																					-8.19306	5.92177			At3g24080	KRR1 family protein contains Pfam PF05178: Krr1 family
CATMA3a23975	0.0558951	8.17046					-0.103987	6.03237			1.75483	5.56303	0.219486	7.52407											At3g24050	GATA transcription factor 1 (GATA-1) identical to GATA transcription factor 1 (AtGATA-1) GB:Y13648 [Arabidopsis thaliana]
CATMA3a23710	-3.52344e-05	5.20363																							At3g23770	glycosyl hydrolase family 17 protein similar to A6 anther-specific protein SP:Q06915 [Arabidopsis thaliana]
CATMA3a23670							3.32294	5.77248																	At3g23730	xyloglucan:xyloglucosyl transferase, putative / xyloglucan endotransglycosylase, putative / endo-xyloglucan transferase, putative similar to xyloglucan endotransglycosylase-related protein GI:1244760 from [Arabidopsis thaliana]
CATMA3a10755	-0.131715	11.8635	2.20735	8.76753	0.0464722	10.1566	0.095454	10.8577	0.327154	9.58496	0.093077	10.8206	0.674417	11.0516	-0.389206	8.9695	-0.134032	8.79971	0.502098	5.15588	-0.23576	9.17195	0.604096	8.66565	At3g11820	syntaxin 121 (SYP121) / syntaxin-related protein (SYR1) contains Pfam profiles: PF00804 syntaxin and PF05739: SNARE domain; identical to cDNA syntaxin-related protein At-SYR1 (At-Syr1) GI:4206788, SP|Q9ZSD4 Syntaxin 121 (AtSYP121) (Syntaxin-related protein At-Syr1) {Arabidopsis thaliana}
CATMA3a10710											1.07447	4.16992														unknown protein
CATMA3a10530																			2.70608	6.10351					At3g11570	expressed protein similar to At5g06230
CATMA3a10490	0.100305	8.61658	-0.351063	7.54687	0.977305	8.46255	-0.127066	8.27272			0.33693	9.41607	-0.419638	8.18952											At3g11530	vacuolar protein sorting 55 family protein / VPS55 family protein contains Pfam domain PF04133: Vacuolar protein sorting 55
CATMA3a10340											-0.649634	9.83947													At3g11325	hypothetical protein
CATMA3a10040	0.313719	10.8127	0.0674807	9.82469	0.473681	9.33073	0.588808	9.71565	1.0517	8.10904	-0.174108	9.68775	-1.17806	9.31063							-0.322917	8.7484			At3g10980	expressed protein
CATMA3a06420	0.354171	9.34902	1.23453	6.92948	-0.750231	9.67796	-0.102252	10.3273	-0.429703	8.33775	0.029722	10.1365	0.394679	7.44807	0.621195	8.17655	-0.413887	8.28545			0.36363	8.11439	-2.11019	5.66237	At3g07195	proline-rich family protein
CATMA3a06380	-1.17308	8.61734			-3.61091	7.91228	1.45823	6.88244			-0.266483	8.48017													At3g07170	sterile alpha motif (SAM) domain-containing protein contains Pfam profile PF00536: SAM domain (Sterile alpha motif)
CATMA3a06120					1.35504	6.57685	-0.399921	8.51952			-0.814056	8.11347													At3g06930	protein arginine N-methyltransferase family protein similar to protein arginine methyltransferase [Mus musculus] GI:5257221
CATMA3a05840	0.00351417	8.1079			0.650443	8.93967	-0.0573426	7.12619			0.682881	8.8529	0.551471	7.345											At3g66654	peptidyl-prolyl cis-trans isomerase cyclophilin-type family protein contains Pfam domain, PF00160: peptidyl-prolyl cis-trans isomerase, cyclophilin-type
CATMA3a05590							2.23572	5.10958			-0.182648	8.58037													At3g06455	splicing factor-related contains weak similarity to Swiss-Prot:Q12874 splicing factor 3A subunit 3 (Spliceosome associated protein 61, SAP 61, SF3a60) [Homo sapiens]
CATMA2a38480	1.03911	7.46343	0.918393	6.97355	-0.891493	9.97093	-1.58042	7.62846			-0.0756785	7.84066													At2g40220	abscisic acid-insensitive 4 (ABI4) identical to AP2 domain transcription factor ABI4 GI:4587996 from [Arabidopsis thaliana]; sucrose uncoupled-6 (sun6) mutation PMID: 10972884
CATMA2a38180							0.201736	8.72448	-2.41862	8.30832	0.0785138	6.26958													At2g39960	microsomal signal peptidase 25 kDa subunit, putative (SPC25) identical to Probable microsomal signal peptidase 25 kDa subunit (EC 3.4.-.-) (SPase 25 kDa subunit) (SPC25) (Swiss-Prot:P58684) [Arabidopsis thaliana]; contains non-consensus AT-AC splice sites; contains 1 transmembrane domain;
CATMA2a37610	-0.539398	9.3981	-0.633784	7.64313	-0.192058	8.11688	0.343422	9.38027			-0.576413	7.01161	-0.397038	7.98163											At2g39360	protein kinase family protein contains protein kinase domain, Pfam:PF00069
CATMA2a18365																			-2.52853	4.1427					At2g19860	hexokinase 2 (HXK2) identical to hexokinase 2 [Arabidopsis thaliana] Swiss-Prot:P93834
CATMA2a18320	0.467636	9.24692	0.0196423	8.83347	0.0845327	9.89727	0.621784	9.1124	-0.472276	9.21969	0.0115894	9.88505	-0.417915	9.88014	0.0700661	9.20221	0.112393	9.00832			0.169852	7.94252			At2g19790	clathrin adaptor complex small chain family protein contains Pfam profile: PF01217 clathrin adaptor complex small chain
CATMA2a18070											-0.97493	8.74909							-0.601913	10.8656					At2g19500	FAD-binding domain-containing protein / cytokinin oxidase family protein similar to cytokinin oxidase, Zea mays [SP|Q9T0N8] [gi:3441978]
CATMA2a18030											-0.280417	10.697							-3.32777	6.57025					At2g19460	expressed protein
CATMA2a17820											0.0403926	10.228													At2g19210	leucine-rich repeat protein kinase, putative similar to light repressible receptor protein kinase [Arabidopsis thaliana] gi|1321686|emb|CAA66376; contains leucine rich repeat (LRR) domains, Pfam:PF00560; contains protein kinase domain, Pfam:PF00069
CATMA2a17760											1.47129	6.51395													At2g19150	pectinesterase family protein contains Pfam profile: PF01095 pectinesterase
CATMA2a17500			-0.157193	8.35562	1.79636	8.22652	0.996919	7.81876			0.0532171	9.03491													At2g18900	transducin family protein / WD-40 repeat family protein contains 5 WD-40 repeats (PF00400); related to LACK protective antigen (GI:13625467) [Leishmania donovani]
CATMA2a17478																			-0.90812	11.8347					At2g18870	hypothetical protein contains 1 transmembrane domain; tandem duplication of fibronectin type III domain protein (GI:3004551) (TIGR_Ath1:At2g18880) [Arabidopsis thaliana]
CATMA5a54720																			0.40574	10.9617					At5g58980	ceramidase family protein contains Pfam domain, PF04734: Neutral/alkaline nonlysosomal ceramidase
CATMA5a54470																			-1.99767	6.58245					At5g58750	wound-responsive protein-related similar to induced upon wounding stress [Arabidopsis thaliana] GI:1483218
CATMA5a54443																			-0.771103	9.56399					At5g58720	PRLI-interacting factor, putative similar to PRLI-interacting factor N [Arabidopsis thaliana] GI:11139276; contains Pfam profile PF01713: Smr domain
CATMA5a36630	0.410556	10.0449	-0.390966	9.27476	0.13454	9.1248	0.477669	9.14322	0.55566	7.71616	0.14029	9.29757									0.676971	6.83422	-0.792851	4.81468	At5g40960	expressed protein
CATMA5a36430			-1.6297	5.08496	-3.91174	4.80735					0.00672462	6.57859													At5g40730	arabinogalactan-protein (AGP24)
CATMA5a36390																			0.312119	9.91864					At5g40680	kelch repeat-containing F-box family protein contains Pfam:PF01344 Kelch motif
CATMA5a36120																			3.04478	7.92268					At5g40460	expressed protein
CATMA5a35870																			-0.419566	8.74706					At5g40210	nodulin MtN21 family protein similar to MtN21 GI:2598575 (root nodule development) from [Medicago truncatula]
CATMA5a35815											1.84413	8.05969			-0.86722	6.48289			2.18382	4.7539					At5g40160	ankyrin repeat family protein (EMB506) identical to ankyrin repeat protein EMB506 [Arabidopsis thaliana] GI:5911312; contains ankyrin repeats, Pfam:PF00023
CATMA5a12600											2.12	7.71395													At5g14360	ubiquitin family protein contains INTERPRO:IPR000626 ubiquitin domain
CATMA5a12555	-0.384276	13.1862	0.325455	11.8683	-0.519425	12.8707	-0.390253	12.8069	-0.508188	11.7713	0.207832	11.8898	-0.495637	12.4132	0.531546	10.6227	-0.826423	11.4696			0.95819	10.7902	-0.888333	9.63633	At5g14320	30S ribosomal protein S13, chloroplast (CS13) ribosomal protein S13 precursor, chloroplast Arabidopsis thaliana, PIR:S59594; identical to cDNA ribosomal protein S13 GI:1515106
CATMA5a12350	0.528935	10.4528	0.366028	9.57774	-0.439857	10.9023	0.217623	10.0023	0.0173161	10.1744	-0.0135518	11.1503	-0.234504	9.39837	0.51498	7.75294	-0.866881	8.68521			0.915688	8.14024	-4.56965	4.51119	At5g14120	nodulin family protein similar to nodulin-like protein [Arabidopsis thaliana] GI:3329368, nodule-specific protein Nlj70 [Lotus japonicus] GI:3329366
CATMA5a12300	0.156678	8.89857			0.183288	9.56399	-0.345336	8.69829	0.229302	8.31157	-0.0400559	10.1929									0.13689	4.14731			At5g14080	pentatricopeptide (PPR) repeat-containing protein contains Pfam profile PF01535: PPR repeat
CATMA5a11880	-0.368507	13.7841	-0.397958	12.3911	-0.303146	14.081	-0.343212	13.4757	-0.306861	13.1884	-0.268673	13.0589	-0.59669	12.5913	0.292593	11.1331	-1.00934	11.5922			1.16886	11.9075	-0.557597	10.2094	At5g13650	elongation factor family protein contains Pfam profiles: PF00009 elongation factor Tu GTP binding domain,PF00679 elongation factor G C-terminus, PF03144 elongation factor Tu domain 2
CATMA5a11840							-0.221399	8.12234																	At5g13610	expressed protein
CATMA1a67150	-0.106436	13.5971	-0.314781	12.5704	-0.187176	13.3442	-0.0806528	12.4712	0.116594	12.3273	-0.423754	12.615	-0.35818	12.7427	-0.269901	11.4915	0.357253	10.7164	-2.51495	5.27729	-0.102612	11.1942	-0.237036	10.8586	At1g78040	pollen Ole e 1 allergen and extensin family protein contains Pfam domain, PF01190: Pollen proteins Ole e I family
CATMA1a67113	-0.477196	10.5564			0.298419	9.61464	0.764791	8.581	-0.899024	8.94191	0.676923	7.95467	0.196967	7.97617											At1g77990	sulfate transporter identical to sulfate transporter [Arabidopsis thaliana] GI:1498120
CATMA1a66910	0.167516	12.7111	1.11888	10.3722	-0.183	12.344	0.306733	11.5543	-0.111278	11.7564	1.21866	11.2734	0.592461	10.399	1.072	9.59121	-0.775169	9.68904	-0.953995	8.51395	1.2744	9.20347	0.242407	4.09984	At1g77760	nitrate reductase 1 (NR1) identical to SP|P11832 Nitrate reductase 1 (formerly EC 1.6.6.1) (NR1){Arabidopsis thaliana}
CATMA1a66870											-5.61102	5.29436							-0.541192	5.09058					At1g77720	protein kinase family protein contains protein kinase domain, Pfam:PF00069
CATMA1a66320	0.965769	8.91208	-0.0501888	4.88657	0.172469	7.98337	-1.08424	9.2322			0.130467	8.1674	-1.59164	6.97126											At1g77120	alcohol dehydrogenase (ADH) identical to alcohol dehydrogenase GI:469467 from (Arabidopsis thaliana)
CATMA1a47690	0.218802	11.9578	-0.671178	11.0633	-0.118694	12.1041	-0.66276	12.2376	-0.0676559	11.5871	-0.306466	11.5719	-0.377984	12.7201	0.0502088	10.6265	0.323215	10.7378			0.115472	11.2087	0.134216	9.74991	At1g56600	galactinol synthase, putative similar to galactinol synthase, isoform GolS-1 GI:5608497 from [Ajuga reptans]
CATMA1a47390	-0.906121	10.4024	1.60295	8.57839	0.0198888	10.2816	1.10266	9.49993	0.471376	9.64541	0.320121	10.0194	0.476175	10.5221	-0.829083	9.10601	0.630216	9.18121			-0.317505	8.92191	0.276479	8.21109	At1g56300	DNAJ heat shock N-terminal domain-containing protein similar to SP|Q9QYI7 DnaJ homolog subfamily B member 8 Mus musculus; contains Pfam profile: PF00226: DnaJ domain
CATMA1a47330	0.734719	9.25433	0.233139	8.82578	1.22273	9.14524	-0.800946	10.0697			-0.233197	10.2349	0.231014	7.93167											At1g56230	expressed protein
CATMA1a47044	3.00792	7.39426			1.98638	6.71757	2.55391	6.09151			-0.0780312	9.06493													At1g55850	cellulose synthase family protein similar to cellulose synthase catalytic subunit [gi:13925881] from Nicotiana alata, cellulose synthase-5 [gi:9622882] from Zea mays
CATMA1a46999											-0.624904	9.27337													At1g55880	pyridoxal-5'-phosphate-dependent enzyme, beta family protein similar to SP|P50867 Cysteine synthase (EC 4.2.99.8) (O-acetylserine sulfhydrylase) (O-acetylserine (Thiol)-lyase) [Aspergillus nidulans] {Emericella nidulans}; contains Pfam profile PF00291: Pyridoxal-phosphate dependent enzyme
CATMA1a24380	0.389854	8.33938			-0.0993234	5.10533	0.530178	8.4882			1.43868	6.71875													At1g26160	metal-dependent phosphohydrolase HD domain-containing protein contains Pfam profile PF01966: HD domain
CATMA1a24340	0.249657	6.63237					2.5628	5.08245																	At1g26120	esterase-related contains similaity to esterase 6 GI:606998 from [Drosophila simulans] and esterase GI:12584120 from [Sphingomonas elodea]
CATMA1a24120											-0.408085	9.56568													At1g25430	non-LTR retrotransposon family (LINE) has a 8.0e-45 P-value blast match to GB:NP_038607 L1 repeat, Tf subfamily, member 9 (LINE-element) [Mus musculus]
CATMA1a24080			-0.181907	8.58037	0.968111	9.8962	0.149799	8.83033																	At1g25420	expressed protein contains Pfam profile: PF03398 eukaryotic protein of unknown function, DUF292
CATMA1a23295	-1.55844	9.56748			-1.41032	9.24753	-0.272338	8.68351			0.759325	7.99406													At1g24360	3-oxoacyl-[acyl-carrier protein] reductase, chloroplast / 3-ketoacyl-acyl carrier protein reductase identical to 3-oxoacyl-[acyl-carrier protein] reductase SP:P33207 from [Arabidopsis thaliana]
CATMA1a06380	0.0142104	10.663	2.07743	7.4881	-1.01918	10.6434	-0.89571	7.21862	-0.227109	8.48391	1.42705	6.86942													At1g07310	C2 domain-containing protein contains similarity to shock protein SRC2 [Glycine max] gi|2055230|dbj|BAA19769 ; contains Pfam profile PF00168:C2 domain
CATMA1a06330	0.0811556	11.4974	-0.983251	9.7318	-0.67288	10.9272	0.0598213	10.3959	-0.0973418	8.42366	0.425933	9.61032	2.14623	8.67809	-0.243764	8.84695	-0.512096	8.74504			1.4652	7.67575	0.230474	7.28124	At1g07280	expressed protein
CATMA1a06110	-0.132695	10.2635	-1.27092	7.15078			2.17106	7.55581	-0.111402	7.31843	-0.948326	7.49341	0.281178	7.95055	-0.992426	6.09615									At1g07040	expressed protein
CATMA1a06070	-0.641658	10.4647											-0.762474	6.94561											At1g07010	calcineurin-like phosphoesterase family protein contains Pfam profile: PF00149 calcineurin-like phosphoesterase
CATMA1a05520							0.616426	3.72561											-1.25243	11.5088					At1g06490	glycosyl transferase family 48 protein contains Pfam profile: PF02364 1,3-beta-glucan synthase
CATMA4a12400																			0.393286	11.8781					At4g12290	copper amine oxidase, putative similar to copper amine oxidase [Cicer arietinum] gi|3819099|emb|CAA08855
CATMA3a43950											-1.28259	7.41548													At3g50940	AAA-type ATPase family protein contains Pfam profile: ATPase family PF00004
CATMA3a43910											-0.0342637	11.4723													At3g50900	expressed protein
CATMA3a43685	0.519404	8.21158			-1.49921	8.42778	-1.36564	7.49844			0.401492	7.85282	-0.202841	7.8736					-0.346935	9.39436	-1.18212	7.55988			At3g50670	U1 small nuclear ribonucleoprotein 70 (U1-70k)
CATMA3a43475					-1.86882	6.2256																			At3g50410	Dof-type zinc finger domain-containing protein
CATMA3a43200																			0.114107	7.6717					At3g50160	hypothetical protein contains Pfam profile PF03140: Plant protein of unknown function
CATMA3a43090	0.128305	8.73956					0.254875	7.6086											0.102668	4.95345					At3g50070	cyclin family protein similar to cyclin D3.1 protein [Nicotiana tabacum] GI:4160300, CycD3;2 [Lycopersicon esculentum] GI:6434199; contains Pfam profiles PF00134: Cyclin, N-terminal domain, PF02984: Cyclin, C-terminal domain
CATMA3a18670											-1.12972	7.13661													At3g19020	leucine-rich repeat family protein / extensin family protein similar to extensin-like protein [Lycopersicon esculentum] gi|5917664|gb|AAD55979; contains leucine-rich repeats, Pfam:PF00560; contains proline rich extensin domains, INTERPRO:IPR002965
CATMA3a18630	-0.326001	7.84712									1.89592	5.45006													At3g18980	F-box family protein contains Pfam:PF00646 F-box domain ; contains TIGRFAM TIGR01640: F-box protein interaction domain ; contains TIGRFAM TIGR01640: F-box protein interaction domain
CATMA3a18370											2.53638	4.56464													At3g18760	ribosomal protein S6 family protein contains TIGRFAM profile TIGR00166: ribosomal protein S6
CATMA3a18330																			0.941375	8.478					At3g18720	F-box family protein contains Pfam PF00646: F-box domain
CATMA3a18115											-3.18779	4.73989													At3g18524	DNA mismatch repair protein MSH2 (MSH2) identical to SP|O24617 DNA mismatch repair protein MSH2 (AtMsh2) {Arabidopsis thaliana}
CATMA3a18080	-0.34165	13.0905	0.382438	12.1601	-0.434839	13.5809	-0.678521	13.002	-0.290244	12.9524	-0.0739081	12.5781	0.206568	13.5886	-0.456661	12.3468	-0.152021	12.4888	0.326633	8.71439	0.788546	11.6688	0.359617	10.5077	At3g18490	aspartyl protease family protein contains Pfam domain, PF00026: eukaryotic aspartyl protease
CATMA3a17810	-0.735392	9.54534	-4.389	4.11441	-0.486627	8.90442	-1.20921	9.21267	0.403251	8.14857	-0.71877	8.92305	-1.01733	8.28704	-0.587207	7.77198			0.235772	7.65531					At3g18270	mandelate racemase/muconate lactonizing enzyme family protein low similarity to cis,cis-muconate lactonizing enzyme [Burkholderia sp. TH2] GI:23491535; contains Pfam profile: PF01188 Mandelate racemase/muconate lactonizing enzyme, C-terminal domain, PF02746: Mandelate racemase/muconate lactonizing enzyme, N-terminal domain
CATMA3a17760																			0.76387	8.67339					At3g18220	phosphatidic acid phosphatase family protein / PAP2 family protein similar to phosphatidic acid phosphatase [Mus musculus] GI:1487873; contains Pfam profile: PF01569 phosphatase PAP2 superfamily
CATMA4a27510											-0.0672339	7.82384							-0.493528	8.36752					At4g25835	AAA-type ATPase family protein contains Pfam profile: PF00004 ATPase family
CATMA4a27470																			1.6412	5.50071					At4g25780	pathogenesis-related protein, putative similar to gene PR-1 protein - Medicago truncatula, SP|Q40374; contains Pfam profile PF00188: SCP-like extracellular protein
CATMA4a27260	-0.157168	12.774	-0.0601917	12.0355	-0.0318517	12.7927	-0.359468	12.9014	-0.382541	12.9754	0.37771	12.2973	-0.767068	11.3585	-0.146864	11.3368	0.524011	11.616	1.0795	7.01136	0.528381	10.9107	-0.630478	10.276	At4g25570	cytochrome B561 family protein contains Pfam domain, PF03188: Cytochrome b561
CATMA4a27000	-0.940713	9.43673	0.329176	7.19182	1.35687	7.93051	0.217867	9.60842			0.141222	10.1402	0.210249	8.68527			0.17612	8.21267							At4g25300	oxidoreductase, 2OG-Fe(II) oxygenase family protein similar to flavonol synthase [Petunia x hybrida][GI:311658], anthocyanidin synthase [Torenia fournieri][GI:12583673]; contains PF03171 2OG-Fe(II) oxygenase superfamily domain
CATMA4a26960											0.841874	6.05703													At4g25270	pentatricopeptide (PPR) repeat-containing protein contains INTERPRO:IPR002885 PPR repeats
CATMA4a26740											-0.112578	7.6143													At4g25040	integral membrane family protein contains TIGRFAM TIGR01569 : plant integral membrane protein TIGR01569; contains Pfam PF04535 : Domain of unknown function (DUF588)
CATMA4a26700											0.0435075	9.4699													At4g25000	alpha-amylase, putative / 1,4-alpha-D-glucan glucanohydrolase, putative similar to alpha-amylase from Vigna mungo SP|P17859, Ipomoea nil GI:21670851; contains Pfam profile PF00128: Alpha amylase, catalytic domain
CATMA3a00660	-0.314993	12.1488	0.14291	10.6681	0.379217	11.723	0.753382	11.202	-0.388584	11.3784	0.688526	10.7266	-0.03389	11.0808	0.107414	9.77562	0.154578	9.95561			0.921863	9.51482	0.138887	9.51046	At3g01660	expressed protein similar to putative protein GB:CAB45319 [Arabidopsis thaliana]
CATMA3a00350	0.165464	10.3583	-1.4768	8.09983	-0.0568941	9.99732	-0.743974	9.60284	-1.79531	8.56848	0.402817	8.96144	0.778156	8.74846	3.28576	7.03372	-0.637492	8.18354			-0.0324227	8.69173			At3g01370	expressed protein contains Pfam domain, PF04581: Protein of unknown function (DUF578)
CATMA3a00190	-0.0493799	10.4786	-0.122869	7.30439	0.56138	8.8899	0.132726	9.2863	-0.161751	7.62559	-0.209959	8.65025	0.36249	9.13349											At3g01200	expressed protein contains Pfam domain PF03618: Domain of unknown function (DUF299)
CATMA3a00150					-1.0222	8.81076																			At3g01160	expressed protein
CATMA2a32005	1.37923	9.87063	-0.167978	9.04107	0.85632	10.1983	-0.177775	10.0861	2.0456	9.24937	0.0201168	10.0242	1.10135	9.87387	-0.920664	7.69434	0.864431	8.92819			-0.701365	9.19166	0.406903	8.81168	At2g33810	squamosa promoter-binding protein-like 3 (SPL3) identical to squamosa-promoter binding protein like 3 [Arabidopsis thaliana] GI:2462081; contains Pfam profile PF03110: SBP domain
CATMA2a31970					0.040908	6.19428	0.0117995	4.3741			-0.738777	8.78058													At2g33780	VQ motif-containing protein contains PF05678: VQ motif
CATMA2a31700	0.504077	10.7637	-0.165444	9.28523	-0.0973537	10.6207	-0.102886	9.55051	0.260488	9.23935	0.737159	9.03947	-0.0213185	9.46095	-0.380205	8.0994	-0.125981	8.12595			-0.0872592	8.5819			At2g33530	serine carboxypeptidase S10 family protein similar to Serine carboxypeptidase II chains A and B (SP:P08819) (EC 3.4.16.6) [Triticum aestivum (Wheat)
CATMA2a31660	-0.337939	10.3009	-0.537087	8.59099	0.392758	9.43949	-0.0732986	9.26875	0.47748	8.52672	0.724615	9.05452	-0.330317	9.18348											At2g33500	zinc finger (B-box type) family protein
CATMA2a31420	-0.175323	11.5381	0.812209	9.43563	0.261799	10.9582	0.909143	10.1972	0.551986	9.20186	0.239723	10.3961	0.0226631	10.9617	0.183076	9.22602	0.344304	9.2072			-0.726924	8.99073			At2g33255	haloacid dehalogenase-like hydrolase family protein contains InterPro accession IPR005834: Haloacid dehalogenase-like hydrolase
CATMA2a31360	0.149616	11.6713	0.525948	9.4119	0.215043	10.8175	-0.0258571	10.3009	0.0390588	9.69036	-0.0275392	9.54025	-0.358784	10.3948	0.573049	8.81536	-0.390067	8.25154			-0.55381	7.49007	0.229774	6.27777	At2g33210	chaperonin, putative similar to SWISS-PROT:Q05046- chaperonin CPN60-2, mitochondrial precursor (HSP60-2) [Cucurbita maxima]; contains Pfam:PF00118 domain, TCP-1/cpn60 chaperonin family
CATMA2a08800					-1.06136	8.99586	-1.47413	7.74819			-0.329156	9.23383													At2g10550	hypothetical protein
CATMA2a08140											-0.266175	8.28136													At2g10210	gypsy-like retrotransposon family has a 2.0e-209 P-value blast match to GB:AAD27547 polyprotein (Gypsy_Ty3-element) [Oryza sativa subsp. indica]
CATMA2a07480											0.263444	6.89553													At2g07787	expressed protein
CATMA2a07430											0.128588	7.83172														unknown protein
CATMA2a07090											1.98276	3.70893														unknown protein
CATMA2a07050											0.109953	7.75619													At2g07709	pseudogene, similar to NADH dehydrogenase blastp match of 93% identity and 1.1e-175 P-value to GP|485862|emb|CAA52952.1||X75036 NADH dehydrogenase {Triticum aestivum}
Not Spotted 403																			1.04844	8.65134
Not Spotted 402																			0.0801071	5.2031
Not Spotted 400																			0.131898	9.65313
Not Spotted 399																			0.151862	8.29677
Not Spotted 397																			-0.592795	10.7117
LUSemptyH24																			0.247307	5.99185
LUSemptyP12																			2.18578	4.97564
LUSemptyH12																			3.10913	7.51162
LUSemptyP6											-0.260375	10.028							1.95284	9.19533
CATMA4b11930			-0.476085	9.94559			-1.7948	6.71913			-0.266246	8.93053							0.554772	11.4955					At4g11770	kelch repeat-containing F-box family protein contains F-box domain Pfam:PF00646 and Kelch motif Pfam:PF01344
CATMA4a10875	-0.210423	9.7639	-0.112699	9.59392	-0.088729	10.2593	0.0794808	10.6963	0.33377	9.76388	-0.506609	8.18557	-0.673859	9.00465	-0.213484	8.05797	-0.616663	8.34957	-0.343763	7.08049	-0.793953	8.58055	-2.6095	6.98289	At4g10820	F-box family protein similar to F-box protein family, AtFBX7 (GI:20197899) [Arabidopsis thaliana]
CATMA3a55495	0.210611	10.9326	-0.0644258	10.6536	-0.2507	10.3517	-0.00634089	11.1604	0.0511594	10.2525	-0.0100052	10.5039	-0.175396	9.73492	-0.329326	8.40218	-0.053113	9.05434	1.07163	10.3011	-0.217948	9.25516	0.545017	6.74342	At3g62350	hypothetical protein
CATMA3a53755	0.400848	9.44591	-0.325754	9.87337	-0.838247	8.62601	0.0317329	10.1959	-0.1293	9.54325	0.093743	10.9469	-1.09441	8.14145	0.953765	7.5319			1.45973	7.22141	1.06994	7.49753	-1.80958	5.97655	At3g60760	hypothetical protein
CATMA3a42465	-0.0363918	10.6377	-0.389325	10.8694	-0.266907	10.0488	0.146627	9.97423	0.0354324	10.7205	-0.00395031	10.6369			-0.9296	8.72943	-0.267442	8.89232	-0.510678	10.0419	-0.345477	8.85313	-0.216626	6.90438	At3g49440	F-box family protein-related contains weak hit to TIGRFAM TIGR01640 : F-box protein interaction domain
CATMA3a41162	-0.20663	6.25822	-0.0509882	9.17937			1.01332	8.13357			-0.135738	9.16598			-0.247151	4.29436			-0.565134	6.57408					At3g48190	ataxia-telangiectasia mutated protein (Atm) identical to ataxia-telangiectasia mutated protein (Atm) [Arabidopsis thaliana] GI:7529272; contains Pfam profile PF00855: PWWP domain; contains GA donor splice site at exon 73
CATMA3b34680			-1.30488	7.2742	0.0206472	8.9243	1.12286	8.76966			-0.100863	12.0313	0.68914	8.39248					1.48663	7.48363	-0.304332	7.28112	-0.602449	7.1357	At3g42550	aspartyl protease family protein weak similarity to CND41, chloroplast nucleoid DNA binding protein [Nicotiana tabacum] GI:2541876; contains Pfam profile PF00026: Eukaryotic aspartyl protease
CATMA3a33575											-0.13152	11.3141													At3g33201	gypsy-like retrotransposon family has a 2.2e-137 P-value blast match to GB:AAD19359 polyprotein (gypsy_Ty3-element) [Sorghum bicolor]
CATMA3a46570	0.477265	11.2784	0.168763	10.6574	0.171815	10.794	0.331544	11.0534	0.0349208	11.3061	0.0810024	12.1839	0.502799	9.94118	0.138563	8.74861	0.147717	8.98116			-0.570158	10.2817	-0.703966	8.06821	At3g53620	inorganic pyrophosphatase, putative [soluble] / pyrophosphate phospho-hydrolase, putative / PPase, putative similar to magnesium dependent soluble inorganic pyrophosphatase [Solanum tuberosum] GI:2706450; contains Pfam profile PF00719: inorganic pyrophosphatase
CATMA3a45480	-0.567624	9.68072	-0.572773	8.88858	0.31051	9.65941	-0.148675	9.85691	0.0562857	8.92503	0.296635	10.3915	0.998599	6.32866	-0.701839	7.91812							-0.553797	5.99806	At3g52550	hypothetical protein
CATMA3a43170					-1.33275	6.95265	-0.364744	7.99965			-0.0202356	10.4021	-4.10611	5.25687					0.27147	8.67043						putative protein
CATMA3b42920	0.0653128	11.3697	0.615718	10.0793	0.370939	11.0114	0.286984	11.1704	-0.0277974	10.5832	0.0472936	11.3982	-0.0941416	10.1565	0.0691145	8.66237	0.0453667	9.6308			1.15757	9.79278	1.31431	7.70893	At3g49870	ADP-ribosylation factor, putative similar to ADP-ribosylation factor-like protein 1 (SP:P40616) [Homo sapiens]; ARF3 ADP-RIBOSYLATION FACTOR,GP:453191 Arabidopsis thaliana; contains domain PF00025: ADP-ribosylation factor family
CATMA3b40540	-0.447112	9.96305	-0.162231	8.98026	0.462494	10.0543	0.0989131	9.56578	0.132513	9.49373	-0.095985	11.4747	0.208126	8.50279					-0.0455661	8.19468	2.37546	6.85825			At3g47540	chitinase, putative similar to basic endochitinase CHB4 precursor SP:Q06209 from [Brassica napus]
CATMA3a40340																			0.851449	3.29248					At3g47300	selenoprotein-related contains weak similarity to selenoprotein W (Swiss-Prot:P49904) [Rattus norvegicus]
CATMA3a39370	-0.0722399	11.6936	0.0946269	10.7652	-0.185965	11.6032	-0.18561	11.9693	-0.160365	11.4146	-0.15812	11.9936	-0.476647	10.8893	-0.10466	9.01322	0.115779	10.0471	0.347042	6.78398	0.491554	10.5144	-0.321657	8.31538	At3g46350	leucine-rich repeat protein kinase, putative contains leucine rich repeat (LRR) domains, Pfam:PF00560; contains protein kinase domain, Pfam:PF00069
CATMA3a39250			-2.01643	7.24649							0.288159	9.72828							-0.554397	8.15475					At3g46250	pseudogene, similar to leaf senescence-associated receptor-like protein kinase serine/threonine-specific receptor protein kinase, Arabidopsis thaliana, PIR:S71277; blastp match of 31% identity and 2.8e-15 P-value to GP|9837280|gb|AAG00510.1||AF285172 leaf senescence-associated receptor-like protein kinase {Phaseolus vulgaris}
CATMA1a43530	-1.00156	5.20681									-0.631617	9.85054							-0.363522	9.99602					At1g52470	hypothetical protein
CATMA1a43140							-1.41041	6.7301			1.14828	7.03237													At1g52060	jacalin lectin family protein similar to myrosinase-binding protein homolog [Arabidopsis thaliana] GI:2997767; contains Pfam profile PF01419 jacalin-like lectin domain
CATMA1a40380							1.71932	6.10534			0.429016	8.01243													At1g49250	ATP dependent DNA ligase family protein contains Pfam profile: PF01068 ATP dependent DNA ligase domain
CATMA1a40115							-0.218835	6.1905			0.0478044	8.03311							2.32108	7.67305						unknown protein
CATMA1a37640			-0.334239	8.36507	0.133084	8.22219	0.692856	8.38389	0.987272	9.0623	0.0568975	11.1605	-0.0591045	6.74512					0.461241	9.2011					At1g44150	pseudogene, hypothetical protein
CATMA1a36850	1.19978	7.74592	0.626226	9.51243	0.151878	9.9624	1.10219	9.10821	0.719654	10.2942	0.508213	10.7832			1.83361	6.42666			0.0294059	7.08273			1.9208	4.1427	At1g43502	gypsy-like retrotransposon family has a 1.1e-158 P-value blast match to GB:AAD27547 polyprotein (Gypsy_Ty3-element) [Oryza sativa subsp. indica]
CATMA1a32450			2.01057	7.71539							-0.278065	10.5682														unknown protein
CATMA1a32220	0.398756	13.9052	0.0943472	13.6787	0.443534	14.4982	0.131027	14.382	0.216402	14.2713	-0.254934	13.9987	0.386638	13.7218	-0.42915	12.437	-0.109004	13.1436			-0.212461	12.6277	0.499493	11.6239	At1g34000	light stress-responsive one-helix protein (OHP2) contains similarity to photosystem II 22 kDa protein GI:6006279 from [Arabidopsis thaliana]
CATMA4a27190	-0.331314	10.1263	0.197554	10.0184	-0.420078	9.66299	-0.0115371	10.1282	-0.190568	9.50575	-0.0622446	9.58223	0.423698	9.14204	-0.615222	6.75185	-1.35057	8.36347	0.482943	8.40012	0.0936086	7.8961			At4g25440	WD-40 repeat family protein / zfwd1 protein (ZFWD1) identical to zfwd1 protein (GI:12057164) [Arabidopsis thaliana]
CATMA4a26930	0.690837	12.0092	0.0322242	12.2377	0.214128	12.6334	0.20498	12.3132	0.742036	12.5016	0.231047	12.1675	0.485365	11.42	-0.0107064	10.5017	-0.255797	11.1994	-0.955017	7.70827	0.0900838	10.5083	0.612047	9.80771	At4g25240	multi-copper oxidase type I family protein pollen-specific protein precursor -Nicotiana tabacum, PID:g19902; contains Pfam profile: PF00394 Multicopper oxidase
CATMA4a23075	-0.718417	10.2257	-0.211609	10.2634	-0.38699	9.75036	-0.0807237	9.87967	-0.307158	9.51421	-0.277942	10.8282	-5.27336	6.7431	-0.103456	6.95485	-0.412273	7.25089	0.367859	6.73456	-0.828146	7.25896			At4g21440	myb family transcription factor (MYB102) contains Pfam profile: PF00249 myb-like DNA-binding domain
CATMA4a21633	0.04751	11.6763	-0.0476286	11.3298	-0.22018	11.4438	0.21027	11.6875	-0.220573	11.3738	0.257194	11.5842	-0.162804	10.1848	0.338096	9.67215	-0.619783	10.2828	0.549071	8.71268	-0.0447057	10.2691	0.28227	8.56473	At4g20370	twin sister of FT protein (TSF) / TFL1 like protein identical to SP|Q9S7R5 TWIN SISTER of FT protein (TFL1 like protein) {Arabidopsis thaliana}; contains Pfam profile PF01161: Phosphatidylethanolamine-binding protein
CATMA4a18526	0.124545	9.87476	0.105003	11.1393	-0.721476	9.46845	0.388302	10.3735	-0.360758	8.82843	0.146688	9.49174	-0.159139	7.77195	-0.886418	6.69131	-1.85609	7.99176			-1.18681	7.31342			At4g17500	ethylene-responsive element-binding protein 1 (ERF1) / EREBP-2 protein identical to SP|O80337 Ethylene responsive element binding factor 1 (EREBP-2 protein) [Arabidopsis thaliana]; a false single bp exon was added to circumvent a single basepair insertion in the genomic sequence, supported by cDNA/genome alignment.
CATMA4a18120			-1.0628	7.42			-0.577678	8.95251	-0.27433	8.24895	0.119565	11.1175	0.489582	7.70642					0.111302	11.0591	1.42506	7.06729				unknown protein
CATMA4a15890											0.256211	9.67155							-0.488253	8.52653					At4g15280	UDP-glucoronosyl/UDP-glucosyl transferase family protein contains Pfam profile: PF00201 UDP-glucoronosyl and UDP-glucosyl transferase
CATMA4a15610							0.414386	6.36831			-0.180482	10.8174							-2.05321	5.96092					At4g15075	hypothetical protein
CATMA2a03480											-0.224155	9.86862							0.893093	7.30077					At2g04510	pseudogene, hypothetical protein
CATMA2a03220	0.309834	9.7106	-0.940872	9.42295	0.510517	9.8138	-0.474298	10.3646	0.112801	9.79389	-0.022804	11.0814	-0.173986	10.0338	-1.21469	7.36108	1.31228	7.62162	-0.486764	6.50701	-0.646727	9.2561	1.18315	6.98944	At2g04240	zinc finger (C3HC4-type RING finger) family protein contains Pfam profile: PF00097 zinc finger, C3HC4 type (RING finger)
CATMA2b02210							0.55016	7.49385			0.071611	10.408							-0.0845851	14.4404					At2g03290	emp24/gp25L/p24 family protein similar to SP|P49755 Transmembrane protein Tmp21 precursor (21 kDa Transmembrane trafficking protein) {Homo sapiens}; contains Pfam profile PF01105: emp24/gp25L/p24 family
CATMA2b02020	0.0801365	9.26565	-0.151773	9.23045	0.0116327	10.1654	-0.171117	10.447	0.588164	10.2676	-0.2139	10.8849	0.803955	8.44651					0.427548	10.1272	0.00522634	8.96872			At2g03110	KH domain-containing protein
CATMA2a01100							-0.567482	8.45897	-1.11321	6.99982	-0.0694385	10.4102							-0.342226	10.81					At2g02030	F-box family protein contains F-box domain Pfam:PF00646
CATMA2a01020			-4.81181	4.89068	-1.28975	6.73393	-0.731918	7.51819			0.247298	10.6873							-0.448168	11.956					At2g01960	expressed protein
CATMA1a69275	0.179814	9.10451	-0.00176551	8.60047	-0.435724	8.74804	-0.163206	9.44279	0.185256	8.34278	-0.0344007	10.1381	-1.1756	8.27103			-1.12485	7.04278	-0.284104	15.8794	-0.0340778	6.72972			At1g80100	phosphotransfer family protein similar to histidine-containing phosphotransfer protein [Catharanthus roseus] GI:13774348, ATHP3 [Arabidopsis thaliana] GI:4156245
CATMA1a68030	-0.162299	11.7443	0.010376	10.6529	0.220092	11.0202	0.121879	11.3561	-0.206682	11.2354	0.0528052	11.5477	0.00428602	10.4891	0.309913	8.07583	0.120133	8.91552			0.514968	9.74261	-0.837576	7.67838	At1g78915	expressed protein
CATMA5a30620											-0.0759437	9.46871							-0.228495	11.0778						unknown protein
CATMA5a29960											-0.68324	8.46295													At5g34880	gypsy-like retrotransposon family has a 2.2e-11 P-value blast match to GB:AAD19359 polyprotein (gypsy_Ty3-element) [Sorghum bicolor]
CATMA5a25200	-0.679198	7.42162	1.02411	8.72586	0.750405	9.57165	0.813023	8.33754	0.281343	9.84422	0.230494	8.00928					0.29401	7.18049	0.375636	7.34369					At5g27790	protein kinase family protein contains protein kinase domain, Pfam:PF00069
CATMA5a24730	-0.0835853	8.83731	0.595737	9.18474	-0.00432867	9.96366	-0.19617	9.12965	-0.15532	10.2102	-0.0861077	12.1899	0.397839	8.50858	0.615226	6.45663	-0.209304	7.95071	-0.558067	8.48989					At5g27340	hypothetical protein
CATMA5a21740	-0.598337	7.77711	-0.144516	7.53237	3.24621	5.74718	0.00127581	8.80306	0.0985116	6.69804	0.350332	9.03003													At5g24190	hypothetical protein
CATMA5a21250																			0.981109	6.99982					At5g23770	agenet domain-containing protein contains Pfam PF05641: Agenet domain
CATMA5a17730	-0.440978	10.2562	0.061999	10.3179	-0.150963	10.5462	0.320812	9.71355	-0.109681	10.457	-0.0683431	11.1909	1.32061	7.83444	-0.736428	8.06786	0.218663	8.51959	0.842069	7.03882	0.41295	7.7687			At5g19300	expressed protein contains Pfam profile PF02598: Uncharacterized ACR, COG2106
CATMA2a18680	0.0708425	9.55891	-0.0334102	10.5645	-0.419662	10.0607	0.0675114	10.1706	-0.441092	9.44543	-0.172784	10.5671	-0.966549	8.28486			-0.628968	7.46868					-0.932991	5.74793	At2g20210	leucine-rich repeat family protein contains leucine rich repeat (LRR) domains, Pfam:PF00560
CATMA2a18490	0.0974196	7.02433	-0.0540107	9.58599	-1.52651	7.92741	0.364708	8.97459	-1.51097	8.58752	0.346604	10.2721			-3.56122	4.91882			0.6946	10.3147					At2g20000	cell division cycle family protein / CDC family protein low similarity to SP|P30260|CC27_HUMAN Protein CDC27Hs (Cell division cycle protein 27 homolog) Homo sapiens; contains Pfam profile PF00515: TPR Domain
CATMA2b17570	-0.170629	11.2033	-0.434465	10.382	-0.156311	11.0709	0.0171506	11.2887	-0.454482	10.8808	-0.0570447	10.6149	-0.28498	10.4301	0.277945	8.30109	0.756101	8.32215	-1.18612	8.05912	-0.151627	8.1686	-1.55891	7.16992	At2g18990	expressed protein
CATMA2b17360	-0.732371	9.65807	-0.000812271	9.22961	0.188686	8.72661	-0.261738	9.63651	0.0192696	8.17301	-0.505174	8.74121	-0.609906	7.83484					-7.41187	4.37744					At2g18720	eukaryotic translation initiation factor 2 subunit 3, putative / eIF2S3, putative / eIF-2-gamma, putative
CATMA2a16830	-0.220634	13.2438	0.211649	11.5611	-0.177149	12.6993	-0.110381	13.0584	-0.290109	12.9471	-0.00430043	13.3208	-0.157392	12.5857	-0.126576	10.4838	-0.030795	11.9747	-0.14991	7.91228	-0.100023	12.6078	-0.197687	10.5684	At2g18160	bZIP transcription factor family protein contains a bZIP transcription factor basic domain signature (PDOC00036)
CATMA2a16570	0.348588	10.1494	-0.953658	8.85118	-0.0302118	9.65019	-0.24964	9.90545	0.410486	9.53085	-0.216108	12.1274			1.97563	7.50373	2.50517	4.98217	0.19095	9.16769	-0.0284884	9.47421	-0.588049	8.0185	At2g17900	zinc finger (MYND type) family protein / SET domain-containing protein contains Pfam profiles PF00856: SET domain, PF01753: MYND zinc finger (ZnF) domain; confirmed by cDNA (Paola Vittorioso--accession not assigned yet (paola.vittorioso@uniroma1.it)
CATMA2a15820	-0.936361	8.64113	-1.31146	7.08457	-0.876127	7.7024	1.02526	8.89033	-4.12395	7.80358	0.0285014	11.4583	-1.40348	7.13901							0.0886553	7.3513				hypothetical protein
CATMA2a15640	-0.0514866	9.06302	-0.289644	7.9001	0.333354	8.30949	-0.218905	9.32759	-0.173959	8.70539	-0.11647	11.7232	0.236356	7.58182					0.358141	6.52228	0.266206	8.46565			At2g16960	importin beta-2 subunit family protein contains weak hit to Pfam PF02985: HEAT repeat (4 copies); contains weak hit to Pfam PF03130: PBS lyase HEAT-like repeat (2 copies); supported by tandem duplication of importin beta family protein (TIGR_Ath1:At2g16950) [Arabidopsis thaliana]; similar to Importin beta-2 subunit (Karyopherin beta-2 subunit) (Transportin) (M9 region interaction protein) (MIP) (…
CATMA5a60235			-0.820852	5.96961	0.405496	8.78166	0.813348	8.56978	0.0154692	5.75933	-0.220777	11.2863							0.683626	12.3212					At5g64810	WRKY family transcription factor contains Pfam profile: PF03106 WRKY DNA -binding domain
CATMA5a59785	0.168801	15.6011	-0.349707	15.3054	0.136314	15.7133	-0.260957	15.8087	0.223215	15.6686	-0.0510059	15.4622	-0.106595	15.4292	-0.239556	13.7299	0.285504	15.2285	-1.11808	7.01464	-0.340479	15.5425	-0.133776	14.0742	At5g64350	FK506-binding protein (FKBP12) / immunophilin identical to immunophilin (GI:2104957) [Arabidopsis thaliana]
CATMA5a58840	-0.430351	12.0881	0.200578	10.8823	0.552725	11.5847	0.183155	11.4772	0.151157	11.4385	-0.189443	12.0549	-0.187448	11.0531	-0.068373	9.60688	-0.325896	9.45988	-0.00255144	7.0292	-0.597025	10.6452	-0.0484339	9.43582	At5g63240	glycosyl hydrolase family protein 17 similar to glucan endo-1,3-beta-glucosidase precursor SP:P52409 from [Triticum aestivum]
CATMA5a58475	-0.0444016	11.7671	-0.120738	10.5043	0.0711753	12.2256	0.0816515	12.1707	0.236894	12.1674	-0.126893	12.5639	0.143746	11.5166	-0.401815	9.36073	-0.242154	10.9132	1.69621	7.00797	0.47041	10.8424	-0.0529231	9.94656	At5g62920	two-component responsive regulator / response regulator 6 (ARR6) identical to response regulator 6 [Arabidopsis thaliana] GI:3953601
CATMA5a57040	-0.558067	13.7568	0.0293665	12.4708	-0.233932	13.3347	-0.176685	13.3845	-0.14047	13.1578	-0.0980435	13.1885	-0.61336	12.7407	0.787748	10.1706	-0.203047	11.8935	0.789027	6.20919	0.325098	12.2692	-0.610906	10.1457	At5g61410	ribulose-phosphate 3-epimerase, chloroplast, putative / pentose-5-phosphate 3-epimerase, putative strong similarity to SP|Q43157 Ribulose-phosphate 3-epimerase, chloroplast precursor (EC 5.1.3.1) (Pentose-5-phosphate 3-epimerase) (PPE) (RPE) (R5P3E) {Spinacia oleracea}; contains Pfam profile PF00834: Ribulose-phosphate 3 epimerase family
CATMA5a56600	-0.0707995	16.6687	0.0608379	15.5885	-0.120198	16.702	0.0421914	16.7377	-0.183657	16.5874	0.0328411	16.521	0.294599	16.4515	-0.0109422	14.6873	-0.405122	15.1793	-0.189058	6.87588	-0.07867	16.1953	0.38013	14.4407	At5g60920	phytochelatin synthetase, putative / COBRA cell expansion protein COB, putative similar to phytochelatin synthetase GI:29570314; similar to GB:AAK56072; identified in Roudier, et al, Plant Phys. (2002) 130:538-548 (PMID:12376623); identical to cDNA putative phytochelatin synthetase GI:3559804; contains Pfam profile PF04833: Phytochelatin synthetase-like conserved region
CATMA5a55250	-0.758806	8.38796	1.65485	6.57376	-1.44504	8.5438	0.968541	8.01132			0.273018	9.35242							-0.987506	7.44694					At5g59510	expressed protein
CATMA5a54860	-0.398095	11.8764	-0.0425706	11.1216	0.100973	11.8616	0.450005	10.6992	-0.313789	11.7611	-0.252002	11.9033	-0.0971918	10.5849	-0.576755	8.6212	-0.0457643	10.2399			0.161727	11.3437	-0.356565	8.7579	At5g59110	subtilisin-like serine protease-related similar to prepro-cucumisin GI:807698 from [Cucumis melo], subtilisin-like protease C1 [Glycine max] GI:13325079
CATMA2a32680	-2.74393	8.97153																	1.79748	6.60152					At2g34540	expressed protein
CATMA2a32520			-0.373287	7.05988	-1.07423	7.04166	1.0376	7.47667			-0.0679006	10.6302							-0.126925	13.905					At2g34370	pentatricopeptide (PPR) repeat-containing protein contains Pfam profile PF01535: PPR repeat
CATMA2a31510	0.062992	9.28505	0.56705	9.60003	-0.80801	9.74495	0.0138097	10.0114	-1.49656	9.71431	-0.745572	10.532	-0.840506	7.74663	-0.713774	7.19603	-0.578601	8.3778	-0.669165	10.1022	0.935868	8.58995			At2g33350	hypothetical protein
CATMA2a31200																			0.234194	12.5821					At2g33020	leucine-rich repeat family protein contains leucine rich-repeat (LRR) domains Pfam:PF00560, INTERPRO:IPR001611
CATMA2a30130	-0.802009	8.72604	0.231109	8.16314			0.0452185	8.39249	0.904911	7.15481	-0.0277399	10.5223							-0.44527	11.4873					At2g31870	poly (ADP-ribose) glycohydrolase (PARG) family protein similar to poly(ADP-ribose) glycohydrolase [Bos taurus] GI:2062407; contains Pfam domain, PF05028: poly (ADP-ribose) glycohydrolase (PARG)
CATMA2a30030	0.00866942	8.51743	0.120459	8.04933			0.527025	7.24781	-0.45377	7.88639	-0.0126052	12.52	-0.771812	7.40556					-0.450971	9.11086	-0.725118	6.77921			At2g31800	ankyrin protein kinase, putative similar to ankyrin-kinase [Medicago truncatula] gi|18700701|gb|AAL78674; contains Pfam profile PF00023: Ankyrin repeat; identical to cDNA calcineurin B-like protein 10 (CBL10) GI:29150247; blastp match of 67% identity and 1.9e-200 P-value to GP|18700701|gb|AAL78674.1|AF458699_1|AF458699 ankyrin-kinase {Medicago truncatula}
CATMA2a29010	-0.358663	9.91601	-0.382378	10.0231	-0.255445	9.67817	0.166228	9.83278	0.0383693	9.6101	0.196282	11.3028	0.0100752	7.30977					-2.76698	7.33671	0.1342	8.27228	-0.655075	2.76178	At2g30760	hypothetical protein
CATMA2a28880	-0.174398	6.21523	0.0136808	8.67838	-1.15192	7.62307	1.24849	8.23625			-0.0409424	10.6046									3.60145	5.98739			At2g30630	expressed protein similar to H1-1flk [Arabidopsis thaliana] GI:388260
CATMA5a62610	-0.261815	11.4822	-0.182014	10.4328	-0.260306	11.0425	-0.372682	12.0335	-0.110271	11.7502	-0.110397	10.6101	-0.0351756	11.8772	-0.843826	9.6527	-0.320975	10.9581	-0.0490711	8.09009	-0.32244	10.2792	-0.295405	9.66815	At5g67160	transferase family protein similar to anthranilate N-hydroxycinnamoyl/benzoyltransferase, Dianthus caryophyllus [gi:2239091]; contains Pfam transferase family domain PF002458
CATMA5a62570	-0.412977	10.8651	0.101101	10.0108	0.547466	9.27328	0.7864	10.4752	-0.306314	9.91629	-0.625045	9.58273	0.320283	8.78639	0.819966	8.51356	3.71114	6.07503	0.332424	11.3401			0.387568	7.41362	At5g67120	zinc finger (C3HC4-type RING finger) family protein contains Pfam profile: PF00097 zinc finger, C3HC4 type (RING finger)
CATMA5a62350	-0.202136	9.99005	0.0863467	10.5546	-0.467506	8.98145	0.23428	9.43906	0.0667828	9.08516	0.198657	9.93755	-0.212441	8.56858	-0.512733	8.35907					0.771443	7.5545			At5g66920	multi-copper oxidase type I family protein similar to pollen-specific BP10 protein [SP|Q00624][Brassica napus]; contains Pfam profile: PF00394 Multicopper oxidase
CATMA5a62300	-0.0521544	9.43147	1.40926	7.80932	-0.950332	9.49323	-0.410457	10.3605	-0.298353	8.95147	-0.163533	11.6986	-0.189289	8.29714					1.17555	7.72116	-0.00793594	7.94018			At5g66870	LOB domain family protein / lateral organ boundaries domain family protein (LBD36) identical to SP|Q9FKZ3 Putative LOB domain protein 36 {Arabidopsis thaliana}; similar to lateral organ boundaries (LOB) domain-containing proteins from Arabidopsis thaliana
CATMA5a62090	-0.137429	11.4476	0.110914	10.0172	-0.103485	10.9176	-0.194116	11.613	-0.181368	11.1505	0.104606	11.5262	-0.112576	10.3494	0.812332	8.6768	-0.536185	9.6336	1.25512	9.49065	0.249372	10.3741	-0.260334	8.00542	At5g66680	dolichyl-diphosphooligosaccharide-protein glycosyltransferase 48kDa subunit family protein similar to SP|Q05052 Dolichyl-diphosphooligosaccharide--protein glycosyltransferase 48 kDa subunit precursor (EC 2.4.1.119) (Oligosaccharyl transferase 48 kDa subunit) {Canis familiaris}; contains Pfam profile PF03345: Dolichyl-diphosphooligosaccharide-protein glycosyltransferase 48kD subunit
CATMA5a62020	0.309916	8.0193			-0.0555157	8.08078	0.372708	8.41451			0.030214	11.6771							-0.0262536	10.3608						unknown protein
CATMA5a61780	-0.810076	9.20694	3.22261	6.26812			0.336691	9.12774			0.202885	11.0988							0.111665	8.81287					At5g66450	phosphatidic acid phosphatase-related / PAP2-related contains Pfam profile PF01569: PAP2 superfamily
CATMA5a61730	0.264196	14.0227	0.0349257	12.9115	0.217262	13.5401	0.261234	13.5968	0.111415	13.3933	0.0123789	13.4255	0.110453	12.984	-0.545366	11.5531	0.787559	12.4429	0.698986	8.90067	-0.171241	13.5147	0.184283	11.5647	At5g66400	dehydrin (RAB18) nearly identical to SP|P30185 Dehydrin Rab18 {Arabidopsis thaliana}
CATMA5a44910	0.227927	9.50513	-1.07401	8.28537	0.597221	9.02915	-0.167999	9.6388	0.411837	8.87727	0.00437049	11.0716							-0.460455	8.85783	0.227981	6.42274	-0.827748	6.6785	At5g48980	kelch repeat-containing F-box family protein contains F-box domain Pfam:PF00646 and Kelch motif Pfam:PF01344
CATMA5a44860	1.43666	6.85282			-0.0117229	8.96902	0.346699	8.27495			0.298354	10.6191													At5g48950	thioesterase family protein contains Pfam profile PF03061: thioesterase family protein
CATMA5a44707	1.08752	8.45492	-0.271608	9.04548	0.553303	9.66677	0.0875273	10.2048	0.523228	9.51433	0.0630478	11.1585	0.603424	7.77843							0.4195	7.63922			At5g48720	expressed protein
CATMA5a44660	-1.15354	8.63493	0.595426	5.90889	1.61123	7.45059	-0.128721	9.50465	-0.574405	7.97281	0.038732	11.11							-0.911491	8.52188					At5g48657	defense protein-related weak similarity to SP|Q8GYN5 RPM1-interacting protein 4 {Arabidopsis thaliana}
CATMA5a44440	-0.552162	8.09845	0.620308	8.97948	0.226256	9.47006	0.0921598	10.5331	-0.392679	10.1276	0.514537	10.6991							-0.269357	8.95018	-0.443693	8.12411			At5g48470	expressed protein
CATMA5a44410	-0.00529661	9.88608	0.0577673	8.85461	-0.117077	9.77446	-0.450788	10.7565	0.752817	10.1863	0.114344	9.6049	-0.270476	9.69968	-0.0367374	8.95982			-0.168158	9.5732	-1.18485	9.36486			At5g48430	expressed protein low similarity to extracellular dermal glycoprotein EDGP precursor [Daucus carota] GI:285741, SP|P13917 Basic 7S globulin precursor {Glycine max}; expression supported by MPSS
CATMA5a44180			-0.408701	8.0026			-0.509871	9.71825	0.362441	8.82846	-0.380446	9.00939							0.150285	8.96201					At5g48210	expressed protein
CATMA5a44135	0.690911	9.64941	-0.0814605	9.83644	0.662395	7.48555	-0.451183	10.4244			-0.402969	9.95965	0.14172	9.6953											At5g48150	phytochrome A signal transduction 1 (PAT1)
CATMA5a20605	-0.1291	15.153	0.0668204	14.6212	0.24557	15.1755	0.20545	14.7811	-0.0579005	15.0393	-0.181983	14.4994	-0.173572	14.2495	0.308162	13.0236	-0.0426871	14.0192	-1.70462	6.37179	0.216357	13.3569	-0.431427	12.3145	At5g23120	photosystem II stability/assembly factor, chloroplast (HCF136) identical to SP|O82660 Photosystem II stability/assembly factor HCF136, chloroplast precursor {Arabidopsis thaliana}
CATMA5a20570	0.0123473	11.0911	0.0454331	10.8926	0.348438	10.6348	-0.376402	11.421	0.146223	11.1723	-0.0242598	10.1601	0.533518	9.52596	0.476278	6.4771	0.604517	9.15364			-0.659697	10.6707	-2.92501	5.5736	At5g23080	SWAP (Suppressor-of-White-APricot)/surp domain-containing protein contains Pfam domain PF01805: Surp module
CATMA5a20340	0.622958	13.8277	-0.130195	13.162	0.314085	13.7206	0.0638024	14.0808	0.161026	13.8105	0.0936921	12.9176	0.363866	13.2389	-0.107106	11.753	0.029111	13.0682			-0.249214	13.0969	0.419032	11.0006	At5g22830	magnesium transporter CorA-like family protein weak similarity to SP|Q01926 RNA splicing protein MRS2, mitochondrial precursor {Saccharomyces cerevisiae}; contains Pfam profile PF01544: CorA-like Mg2+ transporter protein; supporting cDNA gi|12007446|gb|AF322255.1|AF322255
CATMA5a20300	0.11986	12.9556	-0.407612	12.4114	0.0274383	12.9474	-0.232617	12.9687	0.227781	13.1217	-0.125698	11.6816	-0.0815136	12.3933	-0.054779	11.048	-0.243813	11.7937			0.221776	11.1747	-0.179645	9.9827	At5g22800	aminoacyl-tRNA synthetase family protein contains Pfam profiles: PF01411 tRNA synthetases class II (A), PF02272 DHHA1 domain
CATMA5a20000	0.21525	10.4175	0.190002	9.79522	-0.858803	9.94081	-0.197413	11.0654	-0.165164	10.451	-1.02801	9.85142	-0.388659	10.6702			-0.613636	9.52836			0.772143	9.02246			At5g22540	expressed protein contains Pfam profile PF03140: Plant protein of unknown function
CATMA5a19965	0.347889	9.44938	0.254899	9.68776	-0.373476	9.69392	-0.57917	9.79201	-0.135765	10.178	-0.220335	11.7259	-0.731089	8.80842							1.24079	8.34962	-2.52908	6.24805	At5g22500	acyl CoA reductase, putative / male-sterility protein, putative similar to acyl CoA reductase [Simmondsia chinensis] GI:5020215; contains Pfam profile PF03015: Male sterility protein; identical to cDNA male sterility 2-like protein GI:1491614
CATMA5a19723			-0.257861	8.38054			-0.491554	6.44949			-0.678223	7.43614													At5g22220	E2F transcription factor-1 (E2F1) identical to E2F transcription factor-1 E2F1 [Arabidopsis thaliana] gi|10443849|gb|AAG17608
CATMA5a19680	-0.125626	9.83524	-0.36209	10.3377	-0.0817079	9.53715	0.739641	10.1728	0.340284	9.20732	0.844289	9.52353	0.142202	8.95491	-1.27649	7.40936	-1.12052	7.90689			0.978472	7.8113			At5g21140	expressed protein
CATMA5a03040	0.232149	13.9752	-0.203745	12.932	-0.120484	13.4173	-0.264864	13.473	0.00841209	13.4198	0.245703	12.8535	0.235317	12.3844	0.000336844	11.6685	0.0774329	12.4492			0.000633445	12.0251	0.415906	11.429	At5g03850	40S ribosomal protein S28 (RPS28B) ribosomal protein S28, Arabidopsis thaliana, EMBL:ATRP28A
CATMA5a02970	0.00367786	8.61857	-0.283942	10.709	0.336131	8.45749	-0.189718	9.25607			0.0252547	9.9455			-0.871129	6.61681			-0.276705	10.4145					At5g03780	expressed protein
CATMA5a02760			2.09642	7.49611	-0.662104	9.52129	-0.262635	10.401	0.170821	9.07308	-0.0856505	11.0726	-0.599682	9.24936					-1.06184	6.90579	-0.464791	8.79666	-0.582122	7.62641	At5g03570	iron-responsive transporter-related similar to iron-regulated transporter IREG1 [Mus musculus] GI:7264727
CATMA5a02720	0.863402	11.9951	0.0867085	9.92731	0.517222	11.2185	-0.182638	11.498	1.40726	10.9042	0.392784	11.8824	-0.649143	10.5266	0.636607	9.04216	0.671669	9.91049	0.382189	8.25309	0.603554	10.4508	-0.189971	8.42241	At5g03545	expressed protein No ATG start, annotated according to PMID:11123795
CATMA5a02500	0.0524606	12.0212	0.167772	11.1231	0.049936	12.1469	-0.0644307	11.875	0.0180609	12.573	0.268764	12.9143	0.198161	10.3743	-0.221985	10.0778	0.117815	10.1193			-0.15047	11.0035	0.11856	9.99039	At5g03370	acylphosphatase family contains Pfam PF00708: Acylphosphatase
CATMA5a02420	-0.444425	11.0174	-0.711624	9.52472	0.0808828	9.44651	0.187086	10.694	-0.1634	9.18886	-0.0401927	11.4473	0.114013	8.65453	0.631297	7.38334	-0.24092	8.66413	-0.938787	9.04889	4.4264	6.81627			At5g03310	auxin-responsive family protein similar to indole-3-acetic acid induced protein ARG7 (SP:P32295) [Vigna radiata]
CATMA5a02200	0.298914	11.1281	0.0645065	10.1726	0.251263	10.9208	0.181371	11.5424	0.462396	10.5036	-0.023527	11.7231	0.025463	9.67009	0.289368	8.88301	0.98299	9.06905			-0.0316709	10.0273	-0.895174	8.45274	At5g03080	phosphatidic acid phosphatase-related / PAP2-related contains Pfam profile PF01569: PAP2 superfamily
CATMA5a02160	-0.328132	10.7539	-0.269058	9.82153	-0.546588	11.5971	0.147933	11.3565	-0.539966	11.2593	-0.140153	11.5649	0.212628	9.64059	0.133027	8.79482	0.207187	9.02418	1.1596	7.47962	-0.220196	10.088	-0.192654	7.22792	At5g03040	calmodulin-binding family protein similar to SF16 protein [Helianthus annuus] GI:560150; contains Pfam profile PF00612: IQ calmodulin-binding motif
CATMA1a57390							-1.12325	7.72147			-0.707833	8.27564													At1g67960	expressed protein AT-AC non-consensus splice sites at intron 6
CATMA1a57190	-1.23656	9.29997	0.626609	8.21787	-0.67295	9.84136	0.0659936	9.41429	-0.850371	9.23947	-0.210334	9.95647	-0.660909	8.22046	1.265	5.42118			1.44084	6.82035					At1g67800	copine-related low similarity to SP|Q99829 Copine I {Homo sapiens}
CATMA1a57140	-0.0867615	9.7421	-0.138975	9.30169	0.106401	9.7134	-0.288426	9.57415	0.504367	9.91377	0.129393	10.1196	-0.525103	8.47302	-0.00618656	5.92587	1.01913	7.65497	0.338039	9.81832			-1.02951	6.21836		unknown protein
CATMA1a56880	0.00383755	11.1703	0.0922936	10.3189	-0.232573	10.9783	-0.24115	10.9925	-0.229387	11.0657	-0.0376078	10.4149	0.0490006	10.5454	-0.519578	8.58684	0.0156503	8.85181	-0.246797	7.75896	-0.444233	10.5413	-0.792318	8.45285	At1g67530	armadillo/beta-catenin repeat family protein / U-box domain-containing family protein contains Pfam domain, PF00514: Armadillo/beta-catenin-like repeats and Pfam, PF04564: U-box domain
CATMA1a56830	0.295424	10.5725	0.508615	9.72443	0.338775	10.0287	-0.134074	10.3827	0.391094	10.3677	-0.286333	9.84221	1.46274	7.55074	1.00676	8.11388			-1.12195	7.53611	2.13772	8.11901			At1g67490	alpha-glucosidase I (GCS1) / KNOPF (KNF) identical to alpha-glucosidase I (GI:16506680, GI:13398928) [Arabidopsis thaliana]
CATMA1a56590			0.324257	7.20476	0.481904	5.74417	0.0345527	8.57235			-1.12684	7.90186							-1.06206	8.68592					At1g67280	lactoylglutathione lyase, putative / glyoxalase I, putative similar to putative lactoylglutathione lyase SP:Q39366, GI:2494843 from [Brassica oleracea]
CATMA1a56540			0.969632	5.66125			3.72918	5.49292			-0.279768	6.08465							0.0799676	10.0632					At1g67220	zinc finger protein-related similar to SP|Q09472 E1A-associated protein p300 {Homo sapiens}, SP|Q92793 CREB-binding protein {Homo sapiens}; contains Pfam profiles PF00569: Zinc finger ZZ type, PF00628: PHD-finger, PF02135: TAZ zinc finger
CATMA1a34670	-0.425302	10.7112	0.368642	9.58755	-0.0444794	8.59559	1.00149	8.60543	-0.725172	10.1895	0.513188	7.5064	-0.213313	9.28226					0.686629	5.88657					At1g36620	copia-like retrotransposon family has a 3.6e-54 P-value blast match to GB:CAA72989 open reading frame 1 (Ty1_Copia-element) [Brassica oleracea]
CATMA1a34200																			-0.0878035	8.76152					At1g36095	hypothetical protein contains Pfam domain, PF04937: Protein of unknown function (DUF 659)
CATMA1a34110																			-1.93588	6.24266					At1g36010	non-LTR retrotransposon family (LINE) has a 2.8e-40 P-value blast match to GB:AAA67727 reverse transcriptase (LINE-element) [Mus musculus]
CATMA1a33770																			-1.11783	6.72044					At1g35560	TCP family transcription factor, putative similar to PCF2 (GI:2580440) and PCF1 (GI:2580438) [Oryza sativa]
CATMA1a33260			0.53286	5.93826																					At1g35110	Ulp1 protease family protein similar to At5g28170, At1g44880, At3g42530, At4g19320, At5g36020, At4g03970, At3g43010, At2g10350 ; contains Pfam profile PF02902: Ulp1 protease family, C-terminal catalytic domain
CATMA1a33050							-1.02542	5.69964											-2.194	6.43826					At1g34750	protein phosphatase 2C, putative / PP2C, putative similar to GB:AAD17805 from (Lotus japonicus) (Proc. Natl. Acad. Sci. U.S.A. 96 (4), 1738-1743 (1999))
CATMA1a13765	-0.0230296	12.1392	-0.237489	11.6818	-0.298197	11.865	-0.188912	12.0176	-0.129245	11.3749	0.0327316	11.4852	0.0639903	11.363	0.41242	9.98312	-0.236663	10.508	-0.663537	8.05955	-0.13167	10.4783	-0.211835	9.16916	At1g14720	xyloglucan:xyloglucosyl transferase / xyloglucan endotransglycosylase / endo-xyloglucan transferase (XTR2) identical to endoxyloglucan transferase [Arabidopsis thaliana] GI:5533311
CATMA1a13710							-1.26447	6.45766			0.0729971	10.5817							0.619117	10.5702					At1g14686	epsin N-terminal homology (ENTH) domain-containing protein / clathrin assembly protein-related similar to clathrin assembly protein AP180 (GI:6492344) [Xenopus laevis]; contains Pfam PF01417: ENTH domain. ENTH (Epsin N-terminal homology) domain;
CATMA1a13520	-0.229043	10.9787	0.0172725	9.64009	0.263382	10.033	0.119912	9.90969	-0.4561	9.87778	0.0795903	11.1462	-0.248362	9.76874			-0.0392035	9.18052	0.663363	7.52021	0.00764582	9.74986	0.335493	7.52118	At1g14510	PHD finger family protein contains Pfam domain, PF00628: PHD-finger
CATMA1a13470											0.169504	9.90843							-1.34187	7.31357					At1g14460	DNA polymerase-related weak similarity to DNA polymerase III holoenzyme tau subunit [Thermus thermophilus] GI:2583049
CATMA1a13280	-0.710158	11.2481	-0.117591	9.82138	-0.708415	10.6839	0.522853	10.763	-0.75022	9.98983	0.211215	11.3678	-0.39859	9.36729	0.127022	8.45585	0.384276	9.01141	0.652941	4.95345	0.74397	9.57201	-1.84216	6.60777	At1g14270	CAAX amino terminal protease family protein contains Pfam profile PF02517: CAAX amino terminal protease family
CATMA1a13220											-0.175319	9.55671							0.282328	8.56996					At1g14220	ribonuclease T2 family protein contains similarity to S-like ribonuclease PD1 GI:9957752 from [Prunus dulcis]; contains ribonuclease T2 family histidine protein motif
CATMA1a12920	0.0843615	8.1995	-0.55613	8.15513	-0.475344	9.86651	0.198546	9.5873	0.085973	8.3445	-0.25861	10.7219			0.819215	7.4571			0.0116974	7.71366			1.36264	3.93518	At1g13960	WRKY family transcription factor similar to WKRY DNA-binding protein GB:AAD17441
CATMA1a12880			0.522903	8.12638	0.620778	8.46706	-0.580448	8.76785	2.04288	6.06206	0.0647835	10.5118	0.243384	8.63955							-0.908072	6.54638			At1g13920	remorin family protein contains Pfam domain, PF03763: Remorin, C-terminal region
CATMA4a34980											-0.121361	8.5337							-1.24334	5.83311					At4g33230	pectinesterase family protein contains Pfam profile: PF01095 pectinesterase
CATMA4a34940			1.05234	6.6312	-0.176328	10.153	-0.701372	8.76592	-0.283051	10.188	0.311101	10.4898	0.634785	7.15292					-1.03175	3.33621					At4g33200	myosin, putative similar to myosin (GI:433663) [Arabidopsis thaliana]
CATMA4a34710	0.494516	10.5007	0.176241	9.96146	0.22633	11.2719	0.159852	10.5041	0.18738	11.2746	0.0158376	11.1002	0.462701	10.5208	-0.579627	8.41168	0.186328	9.40495	0.791375	4.85022	0.307439	9.9138	1.17004	7.80713	At4g32960	expressed protein
CATMA4a34670	0.460983	8.28226			-1.93911	8.4911	-0.896624	8.78282	0.987361	7.86385	-0.543783	8.93072							0.0784681	9.04206					At4g32920	glycine-rich protein
CATMA4a34470	-0.145157	9.13472	-2.0317	6.09522	-0.00672183	8.11976	0.104417	8.74525	-0.204717	8.42827	-0.385563	8.88062	-1.14744	6.51309					-0.675874	9.77997	-1.39722	7.30591			At4g32730	myb family transcription factor identical to PC-MYB1 GI:5678826 from [Arabidopsis thaliana];
CATMA4a34430	0.0168757	10.6216	-0.0187659	9.47067	-0.187971	10.1	-0.537698	10.4456	-0.251725	10.1517	4.21798e-05	9.26599	-0.139057	8.7391	-0.74287	6.93537	0.7482	7.41832	0.369487	10.1584	0.0438698	9.5785	-0.842595	6.94208	At4g32700	DNA-directed DNA polymerase family protein similar to DNA helicase HEL308 [Homo sapiens] GI:19110782; contains Pfam profiles PF00271: Helicase conserved C-terminal domain, PF00176: SNF2 family N-terminal domain, PF00476: DNA polymerase family A
CATMA4a34230	-0.573423	11.5867	-0.39987	10.5592	0.0661252	11.0063	-0.362697	11.113	-0.391628	10.9274	-0.180336	10.7335	-0.353458	10.2595	-0.724491	7.88037	-0.474482	9.1587	-0.944629	9.63369	-0.670361	9.18295	0.420527	7.19033	At4g32490	plastocyanin-like domain-containing protein
CATMA4a34190							-0.212486	6.93499			-2.50023	6.9247							-0.202106	13.2051					At4g32450	pentatricopeptide (PPR) repeat-containing protein contains Pfam profile PF01535: PPR repeat
CATMA3a51530			-0.365016	7.61162	0.60727	7.30153	-0.604623	9.03327			0.68583	8.95644							-1.00262	9.44158					At3g58520	expressed protein
CATMA3a51500	0.469987	10.0867	-0.109672	9.73985	-0.0840071	10.081	-0.364016	10.6555	-0.640159	10.0102	-0.137866	10.7074	0.0876704	9.74737	-0.864494	7.99391							0.235461	7.43969	At3g58490	phosphatidic acid phosphatase family protein / PAP2 family protein similar to sphingosine-1-phosphate phosphohydrolase from [Mus musculus] GI:9623190, [Homo sapiens] GI:23345324; contains Pfam profile PF01569: PAP2 superfamily
CATMA3a51160	0.784564	6.84957	-0.766221	9.19804	1.72897	6.71392	0.819834	8.0195			-0.91508	9.2354							2.5497	6.7835						putative protein
CATMA3a51110	-0.659566	9.47363	-0.187689	9.91689	-0.0192468	8.5193	0.296617	8.18044	-0.21109	8.60081	-0.026094	10.7196	-0.839732	7.5259			-0.900316	7.6267	0.326432	10.8985					At3g58100	glycosyl hydrolase family protein 17 similar to elicitor inducible chitinase Nt-SubE76 GI:11071974 from [Nicotiana tabacum]; C-terminal homology only
CATMA3a50910			0.0945662	7.76888			1.25327	6.5222			0.142238	8.92962							0.0386675	10.7776					At3g57910	D111/G-patch domain-containing protein contains Pfam profile PF01585: G-patch domain
CATMA3a50870			-0.234368	7.87375	-2.00165	7.12928	-1.96602	8.58713			-0.0662902	9.81623							1.37838	6.77272					At3g57830	leucine-rich repeat transmembrane protein kinase, putative several receptor-like protein kinases
CATMA3a50630	0.277547	8.44464	0.779793	8.39204	-0.586608	8.80463	-0.155312	8.48864	-1.34277	8.62067	-0.00291986	9.8792	-1.83624	7.22069					-0.19401	9.98884					At3g57620	glyoxal oxidase-related contains similarity to glyoxal oxidase precursor [Phanerochaete chrysosporium] gi|1050302|gb|AAA87594
CATMA3a50550	-0.423324	10.4892	-0.0871602	9.81164	-0.518637	9.8088	0.22957	10.3054	-0.735621	9.96778	0.304882	9.9877	-0.649478	9.42884	0.0821567	7.80262	-1.07622	8.44094	-0.0418244	10.21	1.88254	6.9674	-2.49482	5.35584	At3g57560	aspartate/glutamate/uridylate kinase family protein similar to acetylglutamate kinase from Porphyra purpurea [SP|P31595], Campylobacter jejuni [GI:6650364] contains Pfam profile PF00696: Amino acid kinase family
CATMA3a27050	-0.0207646	12.3546	-0.187355	11.6471	0.288139	12.2632	-0.00106492	12.5673	-0.223261	12.0247	0.0251232	12.5465	-0.15848	11.1836	-0.289814	10.1799	0.0676914	10.4762	0.842615	7.33602	0.0561021	11.512	-0.165808	9.74925	At3g27240	cytochrome c1, putative cytochrome c1, heme protein, mitochondrial precursor (Clone PC13III) [Solanum tuberosum] SWISS-PROT:P25076
CATMA3a27010	0.423414	9.49444	0.172813	8.82827	-0.710114	9.11458	-0.367006	8.69083	-0.365896	8.58925	-0.0260767	10.9183			-0.85422	7.10194					-0.182756	8.74474			At3g27200	plastocyanin-like domain-containing protein contains similarity to uclacyanin I GI:3399767 GB:AAC32038 from [Arabidopsis thaliana]
CATMA3a26740	0.21656	10.437	-0.337409	8.81296	-0.0446711	10.0554	0.0713226	10.4355	-0.0413714	10.3003	-0.0159878	11.2916	-0.600662	9.96189	1.83005	5.86311	-0.162012	8.73591	0.52103	10.6129	0.000207041	10.0296	-0.0703073	7.05524	At3g26950	expressed protein
CATMA3a26700											0.0206955	10.6036							0.33289	9.60556						unknown protein
CATMA3a26440	0.0572928	9.6342	0.0190604	8.5897	0.514697	9.36453	0.0658806	9.00797	1.39362	8.15814	0.0344711	10.8007	0.529481	8.59285					-0.618109	7.20177	4.47486	5.09738	0.485111	6.32148	At3g26690	MutT/nudix family protein similar to SP|Q09790 Diadenosine 5',5'''-P1,P6-hexaphosphate hydrolase (EC 3.6.1.-) (Ap6A hydrolase) {Schizosaccharomyces pombe}; contains Pfam profile PF00293: NUDIX domain
CATMA3a26408	-0.566226	10.1028	-0.0523675	8.66113	0.317074	9.93068	0.195109	10.2285	0.139923	9.83899	-0.248458	11.0679	0.971233	7.4133	0.0814051	6.9557	-1.02519	8.17223			-0.87882	9.12453			At3g26630	pentatricopeptide (PPR) repeat-containing protein contains Pfam profile: PF01535 PPR repeat
CATMA3a26230	-0.0672346	6.82955			-2.479	7.58723	-0.461541	8.64936			-0.0369958	9.89178	-0.649135	7.33754											At3g26390	hypothetical protein
CATMA3a26190							-0.482425	8.05933			-0.283492	10.6839							-1.42188	9.40124					At3g26350	expressed protein ; expression supported by MPSS
CATMA3a12990	0.907462	8.07698	-0.0646915	7.81707	0.436105	8.34021	0.943387	8.24368	1.85626	7.05699	0.0692077	10.582	-4.61266	6.58214					0.258778	10.0847					At3g13784	beta-fructosidase, putative / beta-fructofuranosidase, putative / cell wall invertase, putative similar to beta-fructofuranosidase GI:402740 from [Arabidopsis thaliana]
CATMA3a12950	-0.58089	6.81706			-0.87275	7.12449			-0.748018	7.03418	-0.142516	10.165							-0.441662	13.2529					At3g13770	pentatricopeptide (PPR) repeat-containing protein contains Pfam profile PF01535: PPR repeat
CATMA3a12710	0.266638	10.8956	-0.0082065	9.71871	-0.171023	10.9295	-0.385864	11.0006	0.0532864	10.7377	-0.146807	10.8637	-0.00464462	10.0572	0.27501	8.96355	2.78485	6.38955	-1.39973	10.4754	1.46685	9.63493	-0.508316	7.46901	At3g13560	glycosyl hydrolase family 17 protein similar to beta-1,3-glucanase GI:15150341 from [Camellia sinensis]
CATMA3a12670	0.0956061	10.5606	-0.26712	10.0068	-0.0460624	11.07	-0.312138	10.5443	0.11346	11.0363	0.216861	10.3989	0.332783	9.21967	0.169879	7.99704	0.143919	7.99176	0.242239	14.3483	-0.467669	10.1523	-0.376617	7.65296	At3g13530	MAP3K epsilon protein kinase identical to MAP3K epsilon protein kinase [Arabidopsis thaliana] gi|3549652|emb|CAA12272
CATMA3a12420	-0.0901277	11.0381	0.068793	10.0862	-0.066528	11.3489	-0.0221901	11.0561	0.0281495	11.0264	0.0509515	11.0039	0.617249	10.2025	-0.244347	9.07812	0.187749	9.07817	0.0542181	14.0827	-0.579207	9.87963	0.165795	6.32642	At3g13310	DNAJ heat shock N-terminal domain-containing protein similar to J11 protein [Arabidopsis thaliana] GI:9843641; contains Pfam profile: PF00226 DnaJ domain
CATMA3a12360	-0.411328	11.0634	-0.0900066	10.0646	-0.0567919	10.8031	-0.225932	10.9066	-0.238999	10.5652	-0.119493	10.5444	-0.277408	10.2002	-0.0836395	8.44908	-0.303568	8.23122	-0.329123	11.5901	0.211882	8.96761			At3g13235	ubiquitin family protein contains INTERPRO:IPR000626 ubiquitin domain
CATMA3a12140	-0.559908	14.4683	0.241117	13.5548	-0.343138	14.4023	-0.0267385	14.1533	-0.580589	14.1996	-0.0216452	13.8575	-0.520519	13.9031	0.283676	11.8754	-0.363305	13.4348	-0.277208	11.1048	0.194472	13.5158	-0.592453	11.1879	At3g13120	30S ribosomal protein S10, chloroplast, putative similar to 30S ribosomal protein S10 GB:P02364 [Escherichia coli] (est matches suggest the N-terminal extension)
CATMA3a12110	0.528443	10.0673	-0.324549	9.71519	0.290149	10.396	0.0272256	10.7281	0.0128296	10.3714	-0.101325	10.5274	-0.251583	9.3711	1.24981	7.50921	-1.64833	9.47049	-0.100491	10.2374	1.49566	8.49704			At3g13070	CBS domain-containing protein / transporter associated domain-containing protein similar to SP|Q54318 Hemolysin C [Serpulina hyodysenteriae] {Treponema hyodysenteriae}; contains Pfam profiles PF00571: CBS domain, PF03471: Transporter associated domain, PF01595: Domain of unknown function
CATMA3a08600			-0.588946	7.65146							0.698649	9.47359							1.2113	7.77145					At3g09730	expressed protein
CATMA3a08560	-0.354979	9.5306	-0.0427792	9.71576	-0.0777901	9.12167	0.277033	9.95832	-0.691344	9.25857	2.25861	6.94399			-1.47607	7.6324					3.09837	6.0693			At3g09700	DNAJ heat shock N-terminal domain-containing protein contains Pfam profile PF00226 DnaJ domain; similar to a region of DNAJ domain-containing protein MCJ GB:AAD38506
CATMA3a08330	0.277827	12.5956	-0.352023	11.6639	0.0523718	12.3064	-0.0015687	12.3304	0.186811	12.2422	-0.207933	12.7173	-0.0487844	11.7354	-0.800258	10.2614	0.446599	11.0792	0.135771	11.4161	-0.0888026	10.7943	-0.142797	10.0516	At3g09470	expressed protein
CATMA3a08300	0.0220949	11.921	0.0518469	11.1785	0.0759454	12.1347	0.103132	12.0979	0.0807367	11.7349	-0.0926823	11.2095	0.266013	11.4627	-0.0841325	10.2428	0.326348	11.046	0.0289198	8.57203	-0.243486	10.7005	-0.0783546	9.98332	At3g09410	pectinacetylesterase family protein similar to pectinacetylesterase precursor GB:CAA67728 [Vigna radiata]; contains Pfam profile: PF03283 pectinacetylesterase
CATMA3a08020	0.0206256	8.03429	0.426255	8.68311	-0.560486	9.35469	0.499006	9.26991	-0.237296	8.99622	-0.140032	9.8227	0.145245	7.63222			-0.830263	6.78136			-0.928354	7.73695			At3g09140	expressed protein contains Pfam profile PF05056: Protein of unknown function (DUF674); expression supported by MPSS
CATMA3a07960	-0.11162	12.3036	-0.0077065	10.6511	0.0137333	11.5197	-0.156666	12.1444	-0.0529641	11.4823	-0.336972	11.8568	0.112798	11.146	-0.0794681	9.90671	-0.59639	10.3747	-0.621956	6.6086	-0.277968	10.9118	-0.0929666	9.29012	At3g09090	defective in exine formation protein (DEX1) identical to defective in exine formation [Arabidopsis thaliana] gi|11138669|gb|AAG31444; contains Pfam domain PF01839: FG-GAP repeat
CATMA3a07740	-0.163513	12.4872	0.075896	10.5931	-0.130348	12.5528	-0.0876397	12.4685	-0.516779	12.0149	0.242648	12.2119	-0.551289	11.5964	0.437652	9.77502	-0.362048	11.1803			0.499092	10.7044	-0.312749	9.07677	At3g08920	rhodanese-like domain-containing protein contains rhodanese-like domain PF:00581
CATMA3a07700	0.466166	9.47827	-3.70256	6.59961	2.15269	7.46287	0.391516	8.82485	-0.229576	9.70174	0.0674098	10.3802							0.155138	10.2789	-0.992191	7.68297			At3g08890	expressed protein contains Pfam profile PF04398: Protein of unknown function, DUF538
CATMA2a40970							0.211759	6.5652			0.157773	9.94429							-0.381265	12.1005					At2g42550	protein kinase family protein contains protein kinase domain, Pfam:PF00069
CATMA2a40935	-0.0826804	12.4964	0.242246	11.3046	-0.0270941	12.7383	0.105843	12.987	-0.267353	12.8095	-0.105844	12.9515	0.050838	12.0927	0.264949	10.7454	-0.129417	11.9705	-0.749044	6.45005	0.0560856	11.7382	0.0462093	10.9302	At2g42500	serine/threonine protein phosphatase PP2A-3 catalytic subunit (PP2A3) identical to SP|Q07100 Serine/threonine protein phosphatase PP2A-3 catalytic subunit (EC 3.1.3.16) {Arabidopsis thaliana}; contains Pfam profile PF00149: Ser/Thr protein phosphatase
CATMA2a40710	0.499456	10.8626	0.211154	9.80737	0.619584	10.8109	0.107944	11.1495	0.565799	10.1089	0.103544	12.0464	0.130891	10.0491	-0.384977	9.27737	0.346673	9.80613	0.347452	10.0672	-0.458914	10.0593	0.384924	7.96619	At2g42320	nucleolar protein gar2-related contains weak similarity to Swiss-Prot:P41891 protein gar2 [Schizosaccharomyces pombe]
CATMA2a40640					-1.35758	7.49903	-0.603946	8.37371			0.0345282	11.0142							-2.77512	6.93112					At2g42260	expressed protein and genefinder
CATMA2a40400											0.105224	8.27056													At2g41990	expressed protein
CATMA2a40330					-0.0727867	6.66294	-0.609761	8.44476			0.297188	10.7143							0.535043	14.5617					At2g41930	protein kinase family protein contains protein kinase domain, Pfam:PF00069
CATMA2a40060	-0.00437631	11.5975	0.301116	10.8591	-0.770305	11.6169	-0.531181	11.1777	-0.527663	10.9487	0.518224	11.6556	-0.483834	10.866	1.50043	8.40531	-1.44517	9.94797	0.550693	9.83486	1.10727	10.2793	-0.31194	7.23342	At2g41680	thioredoxin reductase, putative / NADPH-dependent thioredoxin reductase, putative The last 2 exons encode thioredoxin. There is an EST match to exons 5-7, and the distance between exon 7 and exon 8 is only 90bp. It is unlikely this is two separate genes, but more likely a hybrid protein.
CATMA2a40010	-0.0994619	10.8196	-0.0564328	10.3308	-0.185463	11.6926	-0.0883984	11.4815	0.165117	11.3333	0.156921	11.4325	-0.104896	10.0631	0.109885	7.98683	0.183452	8.84769	-0.444378	10.6746	0.539683	9.49989	1.29296	7.66516	At2g41620	nucleoporin interacting component family protein contains Pfam profile PF04097: Nucleoporin interacting component
CATMA2a20953	-0.290624	15.2103	0.224151	14.1657	-0.294063	15.0351	-0.103556	14.9089	-0.196763	14.8769	-0.021347	14.3603	-0.313234	13.7815	0.0585034	12.9348	-0.0312038	14.0442	-0.680676	9.10464	-0.0465625	14.2519	-0.391436	12.256	At2g22430	homeobox-leucine zipper protein 6 (HB-6) / HD-ZIP transcription factor 6 identical to homeobox-leucine zipper protein ATHB-6 (HD-ZIP protein ATHB-6) (SP:P46668) [Arabidopsis thaliana]
CATMA2a20880	-0.39691	12.8459	0.186589	11.6015	-0.251985	12.6998	0.0762895	12.41	-0.336678	12.4091	0.0201123	12.354	-0.536692	11.6277	1.05155	10.4309	-0.533592	11.3699	-0.359492	9.31422	0.752965	12.0766	-0.800901	9.43179	At2g22360	DNAJ heat shock family protein similar to SP|Q9S5A3 Chaperone protein dnaJ {Listeria monocytogenes}; contains Pfam profiles PF00226 DnaJ domain, PF01556 DnaJ C terminal region, PF00684 DnaJ central domain (4 repeats)
CATMA2a20555	0.0736326	15.7462	-0.117469	14.7693	-0.0744301	15.509	-0.261756	15.3874	0.104965	15.4353	-0.137876	14.9992	-0.199819	15.268	-0.341776	13.4318	0.282327	14.7321	-0.972397	10.4783	-0.0871287	15.031	-0.255341	13.31	At2g21960	expressed protein
CATMA2a20470	-0.00602671	14.5939	0.138739	14.7022	0.445952	15.6554	0.623132	14.3753	-0.176643	15.3628	-0.0609106	14.7911	0.278627	14.265	0.284785	13.3002	0.40781	13.928	1.29209	9.45209	0.263263	14.3565	0.192501	13.3411	At2g21870	expressed protein
CATMA2a20250	-0.000706291	12.3803	0.126922	11.9014	-0.0803623	12.7405	0.216278	12.5323	-0.211648	12.494	0.176202	11.9391	0.0790031	12.0241	0.23603	10.8518	-0.0131635	11.4337	0.111156	10.5853	0.172115	11.974	0.446093	10.3993	At2g21580	40S ribosomal protein S25 (RPS25B)
CATMA2a20200	0.141213	12.0032	0.0475498	11.3546	0.480771	12.1332	0.350629	11.1363	0.0197947	12.2779	-0.00510529	11.2964	0.891326	10.8045	0.157526	9.75926	0.34814	11.0588	-0.04014	10.023	0.2986	10.7267	0.80729	8.7204	At2g21520	SEC14 cytosolic factor, putative / phosphoglyceride transfer protein, putative contains Pfam PF00650 : CRAL/TRIO domain; contains Pfam PF03765 : CRAL/TRIO, N-terminus; similar to phosphatidylinositol transfer-like protein IV (GI:14486707) [Lotus japonicus]
CATMA2a19970	-0.271438	11.1385	-0.0752421	10.4735	0.0390399	11.1447	-0.18708	11.3951	-0.228094	11.0209	-0.0383556	11.2553	-0.00708988	11.1936	-0.840737	8.80025	-0.225544	10.1753	-0.176235	10.3842	-0.473241	10.8529	0.0957	8.64952	At2g21270	ubiquitin fusion degradation UFD1 family protein similar to SP|P70362 Ubiquitin fusion degradation protein 1 homolog (UB fusion protein 1) {Mus musculus}; contains Pfam profile PF03152: Ubiquitin fusion degradation protein UFD1
CATMA2a19900			0.887787	7.26313	0.335209	7.84429	-0.703965	8.60887	1.91096	6.80216	0.10843	11.316					-5.31058	2.80736	0.223557	11.3281					At2g21235	bZIP protein-related similar to VirE2-interacting protein VIP1 [Arabidopsis thaliana] GI:7258340, tbZIP transcription factor [Arabidopsis thaliana] GI:17065884
CATMA5a57150	0.265186	6.06061					2.13157	6.33886			0.114385	10.305	-0.158687	4.18969					-0.364824	12.3583					At5g61550	protein kinase family protein contains Pfam profile: PF00069 Eukaryotic protein kinase domain; protein kinase 1, PnPK1, Populus nigra, EMBL:AB041503
CATMA5a57110	-0.0916966	13.0968	-0.374845	11.9901	0.0166446	12.8485	-0.176765	13.0791	0.205077	12.5809	-0.358967	12.7919	-0.129017	12.5677	-0.859555	11.0647	-0.133482	11.8297	-0.264704	9.09772	-0.805302	11.8826	0.269261	10.0111	At5g61500	autophagy 3 (APG3) identical to autophagy 3 [Arabidopsis thaliana] GI:19912141; contains Pfam profiles PF03986: Autophagocytosis associated protein N-terminal domain, PF03987: Autophagocytosis associated protein C-terminal domain
CATMA5a56860	-0.0906693	10.9612	-0.372289	9.68119	0.372262	10.0145	-0.591668	10.396	0.328389	9.79348	-0.0348731	10.0869	1.06756	7.49152	0.117625	8.86968	-1.64163	8.65254	-0.0666072	12.921	1.25744	8.02933			At5g61200	hypothetical protein
CATMA5a56810	-1.12631	7.19877	-0.552931	7.16888							-0.357638	8.92958							1.65034	6.11049					At5g61160	transferase family protein similar to anthocyanin 5-aromatic acyltransferase from Gentiana triflora GI:4185599, malonyl CoA:anthocyanin 5-O-glucoside-6'''-O-malonyltransferase from Perilla frutescens GI:17980232, Salvia splendens GI:17980234; contains Pfam profile PF02458 transferase family
CATMA5a56605			-1.18173	8.62961			-0.930542	8.75562	-0.824715	7.75951	-0.726184	9.8364							1.17529	8.12066					At5g60930	chromosome-associated kinesin, putative microtubule-associated motor KIF4 , Mus musculus, PIR:A54803
CATMA5a56560			-0.177572	9.79705	-0.178485	7.00701	-0.398385	8.87431	0.351364	6.83284	-0.455923	9.02334	0.438065	7.28077					2.16831	4.96905					At5g60870	regulator of chromosome condensation (RCC1) family protein weak similarity to UVB-resistance protein UVR8 [Arabidopsis thaliana] GI:5478530; contains Pfam profile PF00415: Regulator of chromosome condensation (RCC1)
CATMA5a56370	0.286469	12.8212	-0.332115	10.8125	0.126426	11.8465	-0.283077	12.5321	0.518069	12.0437	-0.218915	11.5739	-0.108066	11.3454	-0.200279	9.91922	-0.156988	10.393	-0.177019	11.3497	-0.435873	11.0796	-0.490853	9.39948	At5g60640	thioredoxin family protein similar to protein disulfide isomerase GI:5902592 from [Volvox carteri f. nagariensis], GI:2708314 from Chlamydomonas reinhardtii; contains Pfam profile: PF00085 Thioredoxin
CATMA5a56310	0.263195	13.6443	-0.469736	12.8932	-0.247717	14.0292	-0.696537	14.8059	0.400565	13.2112	0.126485	13.0654	0.0453802	13.2569	0.302104	11.8968	-0.750947	12.4163	-0.0156904	12.2728	0.081247	12.9493	0.172659	11.8055	At5g60600	1-hydroxy-2-methyl-2-(E)-butenyl 4-diphosphate synthase, putative / GcpE family protein similar to GcpE [Plasmodium falciparum] GI:13094969; contains Pfam profile PF04551: GcpE protein; supporting cDNA gi|27462471|gb|AF434673.1
CATMA5a39180	-1.57287	7.25489			-0.352549	8.54755	0.752391	9.18408			-0.033591	11.6849	0.0542589	7.03514	-1.15855	6.36894			0.327091	13.3892	-0.487345	6.71699			At5g43310	COP1-interacting protein-related contains similarity to COP1-Interacting Protein 7 (CIP7) [Arabidopsis thaliana] GI:3327868
CATMA5a39140	-0.344306	12.2373	0.391936	10.1327	0.0432717	11.899	0.0628169	11.9419	-0.30298	10.989	0.0541657	12.8606	0.0663488	11.6882	-0.162789	8.89839	0.155214	10.9014	-0.0194436	9.61836	-0.317108	11.202	0.144551	8.91458	At5g43280	enoyl-CoA hydratase/isomerase family protein similar to Delta 3,5-delta2,4-dienoyl-CoA isomerase, mitochondrial (ECH1) from Rattus norvegicus [SP|Q62651], from Homo sapiens [SP|Q13011]; contains Pfam profile PF00378 enoyl-CoA hydratase/isomerase family protein
CATMA5a38920	-0.200947	9.07332	0.279974	8.19387	0.140828	9.59665	0.24602	9.2259	0.601931	9.35018	-0.0400996	12.1077	0.849825	7.51084			0.285546	8.10729	-0.67795	8.24763	0.460796	8.2272			At5g43070	MFP1 attachment factor, putative contains similarity to MFP1 attachment factor 1 similar to MFP1 attachment factor 1 [Glycine max] gi|7546729|gb|AAF63659
CATMA5a38850	0.795293	8.50849	1.47657	6.30816	1.11568	8.13952	0.52506	8.96905			0.111451	10.8784							-0.0161569	11.8517					At5g43030	DC1 domain-containing protein contains Pfam profile PF03107: DC1 domain
CATMA5a38610	-0.0766671	15.6318	-0.446617	13.8493	0.247751	15.4834	-0.0167585	15.3614	0.592678	15.3055	-0.461986	15.3072	0.297212	15.4855	-0.98987	13.2123	0.217349	14.3179			-0.927972	15.0649	-0.00154884	13.0301	At5g42800	dihydroflavonol 4-reductase (dihydrokaempferol 4-reductase) (DFR) nearly identical to GI:166686
CATMA5a38570	0.280563	11.4119	0.614376	10.4394	0.324424	13.0597	0.33776	12.041	0.41059	12.3029	0.135567	12.9905	-0.0396209	10.7239	-0.51547	9.37697	0.133656	9.38352	-0.417958	5.81468	0.194209	10.4425	0.0404924	9.65305	At5g42765	expressed protein
CATMA5a38340	0.242833	12.2076	0.157056	11.4032	-0.189152	12.64	-0.117825	11.6238	-0.350344	12.2516	-0.0496664	12.685	0.342959	10.7043	-0.0100661	10.3234	-0.0158212	11.3031			0.242587	11.4887	1.08955	8.80862	At5g42570	expressed protein low similarity to SP|P51572 B-cell receptor-associated protein 31 (6C6-AG tumor-associated antigen) (DXS1357E) {Homo sapiens}
CATMA5a38290	0.42705	10.1907	0.11744	9.0586	-0.267769	11.2673	-0.0212164	10.4777	0.659582	10.8699	0.0956697	11.8123	-0.0726752	9.84301	-0.220793	7.91585	0.296242	8.97928	-0.938606	7.46896	0.0710195	9.8033			At5g42520	expressed protein
CATMA5a14950	0.317022	10.9235	0.0493116	10.9078	-0.127644	11.5376	-0.205397	11.1927	-0.0337373	11.5704	0.126009	11.2925	-0.130173	10.2961	-0.0173798	8.70863	-0.430787	8.98448	1.76591	4.54638	0.340414	10.8394	0.988776	6.74292	At5g16630	DNA repair protein Rad4 family low similarity to SP|Q01831 DNA-repair protein complementing XP-C cells (Xeroderma pigmentosum group C complementing protein) {Homo sapiens}; contains Pfam profile PF03835: DNA repair protein Rad4
CATMA5a14910	-0.124106	12.2132	-0.17231	11.4413	-0.232472	12.1002	-0.511307	11.7664	0.0831736	11.8652	-0.24218	12.063	-0.243314	11.3712	0.109289	10.0316	-0.892808	10.3466			0.19287	11.4104	0.0246259	8.84806	At5g16590	leucine-rich repeat transmembrane protein kinase, putative
CATMA5a14680	1.67024	10.5469	-1.09583	9.9136	0.761353	10.6738	-0.849001	11.1024	1.06516	11.0549	-0.431798	10.935	1.5595	10.5656	-2.01749	8.32634	0.0404053	9.63778			-2.258	10.8998	2.04601	8.22294	At5g16360	NC domain-containing protein contains Pfam domain, PF04970: NC domain
CATMA5a14620	0.0777905	11.6639	-0.213672	10.7079	0.164677	11.413	0.191757	11.5266	0.128237	11.2909	-0.164672	10.8976	0.0262729	10.5817	-0.395238	9.09124	0.449672	9.28932	0.388121	10.3637	0.164882	10.7412	-0.145674	8.47735	At5g16310	ubiquitin carboxyl-terminal hydrolase family 1 protein similar to 26S proteasome regulatory complex subunit p37A [Drosophila melanogaster] GI:6434962; contains Pfam profile PF01088: Ubiquitin carboxyl-terminal hydrolase, family 1
CATMA5a14370	-0.0352512	11.2613	0.334318	10.3867	-0.0333196	11.1425	0.268428	10.7873	-0.0547375	11.0252	0.00739189	11.3858	0.497295	10.1842	0.933844	9.02899	1.0289	8.0338	3.05637	5.78445	-0.027146	9.9949	0.104751	6.85981	At5g16080	expressed protein similar to PrMC3 [Pinus radiata] GI:5487873
CATMA5a14300	-0.0944855	11.0958	-0.0345128	11.059	-0.205846	11.9476	0.0329545	11.6782	-0.342445	11.5556	0.12669	12.2298	-0.34947	11.0501	-0.0559109	9.48481	0.291874	10.1674	-0.60887	9.54038	-0.0995378	10.8577	-0.521707	8.41005	At5g16020	stress protein-related contains weak similarity to Swiss-Prot:P18899 stress protein (DNA damage-responsive protein 48) (DDRP 48) (YP 75) (Flocculent specific protein) [Saccharomyces cerevisiae]
CATMA5a14050	0.110259	11.2478	0.902709	11.5921	-0.392144	12.8063	0.0478487	12.0213	-0.160035	13.1172	0.216138	13.7449	0.0108188	11.4459	0.344011	10.5543	-0.44206	11.0757	-0.0896034	8.6546	0.294706	11.2252	0.218568	9.671	At5g15780	pollen Ole e 1 allergen and extensin family protein contains Pfam profile PF01190: Pollen proteins Ole e I family
CATMA5a14010	-0.00106696	13.723	-0.203286	12.8501	0.0843008	13.6726	-0.120484	13.7585	0.138348	13.4032	-0.129646	13.3013	-0.184792	13.1326	-0.0823591	11.934	-0.319912	12.7417	-0.694503	7.5388	-0.0018383	12.4998	0.343761	10.4615	At5g15740	expressed protein contains Pfam PF03138: Plant protein family. The function of this family of plant proteins is unknown;
CATMA1a69200	0.431092	10.0726	0.323204	9.71699	-0.275211	10.2835	-0.394116	10.1256	0.166294	10.383	0.208283	12.6934	0.857083	9.785	-0.0021709	8.40483	-0.0928149	8.65968	0.690395	8.75272	0.348816	9.28916	0.304116	7.2752	At1g80020	hAT-like transposase family (hobo/Ac/Tam3) has a 5.0e-62 P-value blast match to GB:AAD24567 transposase Tag2 (hAT-element) [Arabidopsis thaliana]
CATMA1a69150	0.0465913	14.3056	0.160033	13.3315	-0.403904	14.2503	0.00541465	14.0049	-0.385516	14.0703	0.381967	13.5392	0.125653	13.2796	-0.151153	12.3851	-0.359646	13.085			-0.490085	12.879	0.124213	11.6865	At1g79970	expressed protein
CATMA1a68940			-0.148774	9.34037	0.186392	8.2886	-0.370837	8.7396	-0.884168	8.04848	-0.105968	9.87911													At1g79800	plastocyanin-like domain-containing protein
CATMA1a68900			-0.146691	10.2091	0.143554	9.05874	-0.354603	9.5112	0.513416	9.58002	-0.132586	10.4374					0.157102	9.27945	-0.233574	8.63167					At1g79760	expressed protein
CATMA1a68690	-0.0743367	8.05628	-0.511431	10.2519	0.476309	7.38996	1.01675	6.89232	-0.692386	8.72945	-0.301171	10.6053							0.02344	10.2298					At1g79580	no apical meristem (NAM) family protein similar to OsNAC7 protein (GI:6730944) [Oryza sativa]; contains weak hit to Pfam PF02365 : No apical meristem (NAM) protein
CATMA1a68650	-0.00174717	13.7075	-0.596611	12.7384	0.0121402	13.452	-0.29173	13.4292	0.257341	13.216	-0.158833	13.1163	-0.257106	12.6975	-0.196877	11.3474	0.230547	11.5588			-0.235189	12.5145	-0.517501	10.4218	At1g79550	phosphoglycerate kinase, putative similar to SP|P41758 Phosphoglycerate kinase, chloroplast precursor (EC 2.7.2.3) {Chlamydomonas reinhardtii}; contains Pfam profile PF00162: phosphoglycerate kinase
CATMA1a68440	-0.173024	14.4731	0.0210941	12.6867	0.0692061	13.423	-0.197675	14.4845	0.0640492	13.7962	-0.0988202	13.9583	-0.157709	13.5991	-0.275686	11.5309	0.239142	12.4505			-0.231511	12.8047	-0.589866	10.9218	At1g79340	latex-abundant protein, putative (AMC7) / caspase family protein similar to latex-abundant protein [Hevea brasiliensis] gb:AAD13216; contains Pfam domain, PF00656: ICE-like protease (caspase) p20 domain
CATMA1a68390	0.605844	14.6208	-0.200929	13.5009	0.488881	14.2282	0.248953	15.0815	0.63921	14.6917	-0.0179129	14.502	-0.0728411	13.739	0.424929	12.915	0.155149	13.0935	0.332722	8.32711	0.67274	13.8477	0.047121	12.2859	At1g79270	expressed protein contains Pfam profile PF04146: YT521-B-like family
CATMA1a50720	-0.346404	11.9928	0.0351873	10.4665	-0.0869541	11.4374	0.0358408	11.573	0.0354498	11.0872	-0.108697	12.039	-0.0586425	11.083	-0.181349	9.28466	0.612855	10.2414	-0.342991	11.7907	-0.23327	10.1686	-0.215864	8.51182	At1g61620	expressed protein contains Pfam profile: PF01363 FYVE zinc finger
CATMA1a50680	-0.369209	11.3113	-0.470826	9.54796	0.301077	10.868	0.290219	11.071	0.0914657	10.7107	-0.505934	11.3122	-0.375541	9.66554	0.0669795	8.54164	0.303134	9.3633	0.2513	10.5356	0.372579	9.37932	-1.24565	7.41585	At1g61580	60S ribosomal protein L3 (RPL3B) identical to ribosomal protein GI:806279 from [Arabidopsis thaliana]
CATMA1a50200	-0.358472	13.5093	-0.0638452	12.7247	0.251809	13.6115	0.37157	13.5251	-0.0320219	13.5884	-0.227013	13.6827	0.174284	12.6313	-0.0735677	11.4048	0.358548	12.621			0.0538249	12.6953	-0.13848	11.0723	At1g61150	expressed protein similar to Protein C20orf11 (Swiss-Prot:Q9NWU2) [Homo sapiens]
CATMA1a50160							-1.10124	7.37108			-0.0881276	9.95916													At1g61120	terpene synthase/cyclase family protein similar to S-linalool synthase GI:1491939 from [Clarkia breweri][PMID: 8768373]
CATMA1a49930			-0.455942	6.30747	-0.445334	7.3646	1.45805	6.78942			-0.0712023	10.7881							-3.25044	5.24793					At1g60930	DNA helicase, putative strong similarity to DNA Helicase recQl4B [Arabidopsis thaliana] GI:11121451; contains Pfam profiles PF00270: DEAD/DEAH box helicase, PF00271: Helicase conserved C-terminal domain, PF00570: HRDC domain
CATMA1a49850			-0.0535002	7.22808	2.2055	5.87744	0.614004	7.6952			0.229278	9.26995									1.21946	6.2534				GCN4-complementing protein, putative
CATMA1a49580	0.530572	8.09205	0.583834	7.74867	-0.23177	9.19626	0.604753	8.96872	-0.598128	8.82103	-0.044825	10.3985	-0.112425	8.09069			-3.69617	6.66992	-0.188521	8.80195					At1g60560	SWIM zinc finger family protein contains Pfam domain PF04434: SWIM zinc finger
CATMA1a49470							-1.90869	5.7409			0.52083	9.33358													At1g60460	hypothetical protein
CATMA1a26920							1.3229	7.10579			0.292575	9.08667									-1.05188	4.29248				hypothetical protein
CATMA1a26800					1.42271	8.52258	0.0639606	6.85793	0.14843	9.24855	0.240552	8.79659							1.00053	8.63208					At1g28590	lipase, putative similar to lipase [Arabidopsis thaliana] GI:1145627; contains InterPro Entry IPR001087 Lipolytic enzyme, G-D-S-L family
CATMA1a26515	1.36758	11.7184	-1.43447	11.181	0.679865	11.632	-0.886607	12.0872	1.62192	11.5683	-0.529803	11.4995	0.850801	12.0537	-1.10944	9.75849	1.21874	9.51704			-1.26194	12.0149	1.37562	9.0913	At1g28330	dormancy-associated protein, putative (DRM1) identical to dormancy-associated protein [Arabidopsis thaliana] GI:2995990; similar to dormancy-associated protein GI:2605887 from [Pisum sativum]; contains Pfam profile PF05564: Dormancy/auxin associated protein
CATMA1a26470					0.111344	8.32834	-0.92861	8.12379			0.0796052	9.20536							-0.687397	8.26972					At1g28300	transcriptional factor B3 family protein / leafy cotyledon 2 (LEC2) nearly identical to LEAFY COTYLEDON 2 [Arabidopsis thaliana] GI:15987516; contains Pfam profile PF02362: B3 DNA binding domain
CATMA1a26290	0.317915	9.78027	0.213515	9.99477	0.0208161	10.8363	-0.0670305	10.7171	0.303088	10.5771	-0.0726582	11.6473	0.192534	10.0205	1.06911	7.48325	-0.0417531	9.32893	0.00287551	6.21927	1.14221	8.66322			At1g28110	serine carboxypeptidase S10 family protein similar to H.vulgare gene encoding serine carboxypeptidase II, CP-MII GI:1731989
CATMA1a26240	0.529801	10.22	-0.270816	9.6338	0.289541	9.30173	-0.732016	10.7969	0.147091	10.075	-0.042461	10.6633	0.826694	10.6032	-1.22721	8.54021	-0.11835	9.10142	0.320638	8.41575	-1.31724	9.39139	2.53533	7.06641	At1g28050	zinc finger (B-box type) family protein
CATMA1a25970	0.512617	6.98689	-1.00361	7.4638	-0.381865	8.21718					0.0022845	11.2362	-1.21164	6.7037					-5.36985	2.83621	-0.00210043	7.28463			At1g27740	basic helix-loop-helix (bHLH) family protein contains Pfam profile: PF00010 helix-loop-helix DNA-binding domain
CATMA1a25940	-0.219903	10.4115	0.0998679	9.90779	-0.0485125	10.6362	0.382642	10.7011	-0.250916	10.3658	0.0480846	10.8679	-0.459111	10.2841	-0.114874	8.39759	0.885746	8.94352	1.36984	6.76903	-0.387604	9.12415	0.413906	6.60587	At1g27700	expressed protein
CATMA1a08170																			-0.19216	7.63546					At1g09320	agenet domain-containing protein contains Pfam PF05641: Agenet domain
CATMA1a07910	0.0166274	10.062	-0.4019	9.26543	0.474798	9.74884	0.376498	10.2828	0.55978	9.50344	-0.362154	9.71531	3.61586	7.05955	-0.198726	7.82012			-0.502221	9.95843	-0.137149	8.89317	1.75414	7.11287	At1g09090	respiratory burst oxidase protein B (RbohB) / NADPH oxidase identical to respiratory burst oxidase protein B from Arabidopsis thaliana [gi:3242783]
CATMA1a07860	0.119732	10.367	0.79276	9.51426	-0.158579	12.086	0.714932	9.23641	-0.0829139	12.1294	0.540116	11.6779			1.14975	9.47086	-0.290724	10.0573	-0.120048	11.7742	0.807681	9.9773	0.639426	9.14999	At1g09030	histone-like transcription factor (CBF/NF-Y) family protein contains Pfam PF00808 : Histone-like transcription factor (CBF/NF-Y) and archaeal histone; similar to CAAT-box DNA binding protein subunit B (NF-YB) (GI:22380) [Zea mays]
CATMA1a07700											0.176223	10.6408													At1g08790	hypothetical protein
CATMA1a07660	0.356259	9.04212	0.282814	8.73296	0.0640186	9.0982	0.357471	8.66816	-0.99997	9.80224	-0.178434	10.4504	-1.31106	8.70044	-0.19748	6.56866	0.243171	6.91447			-0.364715	8.2371			At1g08750	GPI-anchor transamidase, putative similar to SP|P49018 GPI-anchor transamidase (EC 3.-.-.-) (GPI transamidase) {Saccharomyces cerevisiae}; contains Pfam profile PF01650: Peptidase C13 family
CATMA1a07495	-0.520059	10.094			-0.256634	9.57272	-0.0981556	9.08801	0.239305	9.47487	-0.112383	11.2821	0.0630134	8.86161					-0.716615	6.91303	-0.220413	7.94075			At1g08560	syntaxin-related protein KNOLLE (KN) / syntaxin 111 (SYP111) identical to SP|Q42374 Syntaxin-related protein KNOLLE (Syntaxin 111) (AtSYP111) {Arabidopsis thaliana}; BAC F22O13 has a deletion of a cytosine at position 7887
CATMA1a07480	0.144972	13.5139	-0.292831	13.545	0.0174471	13.2485	-0.126027	13.031	0.339961	13.4496	-0.10759	13.7817	-0.387622	12.9121	0.414893	11.6668	-0.500266	12.0531	-1.08567	7.9346	0.359233	12.3419	-0.556722	10.3674	At1g08520	magnesium-chelatase subunit chlD, chloroplast, putative / Mg-protoporphyrin IX chelatase, putative (CHLD) similar to Mg-chelatase SP|O24133 from Nicotiana tabacum, GB:AF014399 GI:2318116 from [Pisum sativum]
CATMA4a15345	-0.323155	13.0576	-0.140926	13.1485	0.053986	13.5905	-0.0379705	13.64	-0.021168	13.2277	-0.107147	13.3863	-0.407776	12.6673	0.0150907	11.4863	0.19113	12.6528			0.0115631	11.8394	-0.530139	10.8183	At4g14880	cysteine synthase / O-acetylserine (thiol)-lyase / O-acetylserine sulfhydrylase (OAS1) nearly identical to SP|P47998 Cysteine synthase (EC 4.2.99.8) (O-acetylserine sulfhydrylase) (O-acetylserine (Thiol)-lyase) {Arabidopsis thaliana}; identical to cDNA O-acetylserine lyase (At.OAS.5-8) GI:6983573
CATMA4a15310	0.981132	8.72218	0.225682	8.89615	-0.075802	9.94064	0.788439	10.0876	0.0342712	9.83235	-0.0792763	10.3635	-0.422993	8.51574					0.579008	11.3385	-1.74799	7.56705			At4g14830	expressed protein
CATMA4a14990	-0.575027	6.93044			-0.599463	8.0416	-0.391995	8.47205			-0.111105	10.3222							-0.306091	6.07471					At4g14610	pseudogene, disease resistance protein (CC-NBS-LRR class), putative domain signature CC-NBS-LRR exists, suggestive of a disease resistance protein.; blastp match of 45% identity and 2.2e-162 P-value to GP|24461866|gb|AAN62353.1|AF506028_20|AF506028 NBS-LRR type disease resistance protein {Poncirus trifoliata}
CATMA4a14950	-0.861286	9.35471	0.275582	8.58755	0.542486	8.53063	0.129065	8.87491	-1.4515	7.99567	-0.103357	10.5551							-0.0279294	10.8226					At4g14580	CBL-interacting protein kinase 4 (CIPK4) identical to CBL-interacting protein kinase 4 [Arabidopsis thaliana] gi|13249503|gb|AAG01367; identical to cDNA calcineurin B-like (CBL) interacting protein kinase 4 (CIPK4) GI:13249502
CATMA4a14730					1.63809	7.13951	1.8835	5.74342			-0.0156821	9.93275													At4g14370	disease resistance protein (TIR-NBS-LRR class), putative similar to zinc finger protein (GI:15811367) [Arabidopsis thaliana]; similar to TIR-NBS-LRR (GI:27466164) [Arabidopsis thaliana]; similar to disease resistance protein RPP1-WsB (GI:3860165) [Arabidopsis thaliana]
CATMA4a14690	-0.0348355	11.2203	0.0237571	9.73346	0.0375431	10.8559	0.00902822	10.5981	0.308868	10.3973	0.0589575	11.0261	0.175121	10.3234	1.23136	8.24323	-0.335586	9.34778	-0.437579	5.82955	0.0290993	9.35594	0.208582	7.96347	At4g14360	dehydration-responsive protein-related similar to early-responsive to dehydration stress ERD3 protein [Arabidopsis thaliana] GI:15320410; contains Pfam profile PF03141: Putative methyltransferase
CATMA4a14450							0.4565	6.44836			0.0188547	9.06216							-1.52578	7.0043					At4g14180	expressed protein ; expression supported by MPSS
CATMA4a14400											-0.867261	8.06571													At4g14150	phragmoplast-associated kinesin-related protein (PAKRP1)
CATMA3a46080	-0.540551	11.1825	0.217662	9.6027	0.185747	10.7554	0.0192271	9.81443	0.284426	10.3488	0.208565	10.4641	0.072668	9.34043	3.19381	6.60099	1.7472	7.62213	0.224063	11.6698	0.682695	8.98846	-4.77918	5.41407	At3g53120	expressed protein
CATMA3a46050							-1.45319	5.55295			-0.676015	8.58608							0.0490676	9.88143					At3g53080	galactose-binding lectin family protein contains Pfam domain PF02140: Galactose binding lectin domain
CATMA3a45830	0.16655	9.61504	0.0101466	9.23467	-0.0691775	9.48434	0.532818	8.84409	-0.355148	9.9546	0.876539	9.14913	0.878321	8.65701	-1.11362	5.76764			-0.561907	6.55165	-0.313531	8.17268			At3g52900	expressed protein contains Pfam profile PF04949: Family of unknown function (DUF662)
CATMA3a45780	-0.660425	9.04316	0.829701	8.73578	0.245757	9.08547	-0.258679	9.2891	0.268893	8.16296	0.388264	10.2545					-2.474	7.13057	0.220917	11.494					At3g52860	expressed protein
CATMA3a45500	-0.0308377	7.93774	0.0653844	8.90218	1.08446	9.40161	0.835677	9.0242	0.261247	9.07001	0.00993163	11.1367	0.183598	7.51772	-0.666687	4.13339			-0.160073	11.2606	-0.333753	8.98664				unknown protein
CATMA3a45450			2.79081	5.67326			-0.331423	6.99488	1.76362	5.77777	-0.426307	9.69829														unknown protein
CATMA3a45250			-0.523113	8.28848	0.564952	8.83867	0.554655	8.2631	0.78476	8.46428	0.21713	10.2705			0.618484	6.13588			-0.983505	7.36847					At3g52310	ABC transporter family protein contains Pfam profile: PF00005 ABC transporter
CATMA3a45210							0.450272	4.1287			-0.519	9.78373							-2.03765	6.68603					At3g52270	hypothetical protein
CATMA3a20970	1.94801	7.39071	0.465345	8.22956	-0.954739	9.51763	-0.097167	9.03675	-0.090233	8.28886	-0.118903	10.1269	-1.38485	8.30732	0.950754	6.64415			0.430737	7.06259					At3g21120	F-box family protein similar to GP:20197985 F-box protein family, AtFBX9 (GP:20197985) {Arabidopsis thaliana}; contains weak hit to Pfam PF00646: F-box domain
CATMA3a20920	-0.351704	11.3199	-0.126753	10.0656	-0.172831	11.1664	0.1063	10.9574	-0.0632287	10.8418	-0.129481	11.6909	0.182301	10.2553	0.202092	8.85425	-0.439017	9.70183	0.584218	6.75173	-0.725701	9.73413	-0.758855	7.49629	At3g21080	ABC transporter-related contains 4 transmembrane domains; supported by tandem duplication of ABC transporter family protein (GI:20260310) (TIGR_Ath1:At3g21090) [Arabidopsis thaliana]
CATMA3a20540	-0.174117	13.0146	0.240497	11.538	0.0511478	12.8552	0.291718	12.1734	-0.0629236	12.5067	0.0134873	12.593	0.1677	11.5765	-0.0630275	10.7083	-0.3459	11.7125	-0.246754	12.127	-0.263512	11.7418	0.269377	10.0408	At3g20800	rcd1-like cell differentiation protein, putative similar to protein involved in sexual development [Schizosaccharomyces pombe] GI:1620896; contains Pfam profile PF04078: Cell differentiation family, Rcd1-like
CATMA3a20500					0.349011	7.57741	0.425119	7.56061	-0.351761	8.00701	0.206585	10.4668	-1.11836	8.89161							0.60139	7.44554			At3g20760	hypothetical protein
CATMA3a20230											-0.0303896	10.7473							1.39706	7.32367					At3g20520	glycerophosphoryl diester phosphodiesterase family protein contains Pfam PF03009 : Glycerophosphoryl diester phosphodiesterase family; similar to glycerophosphodiester phosphodiesterase (GI:1399038) [Borrelia hermsii]
CATMA3a20180	0.145879	7.40343	0.872307	6.10305	0.47523	7.11396	-0.360979	8.51369	-0.329266	8.28137	0.357066	10.0912	1.47414	6.14788					0.461549	11.2183					At3g20480	tetraacyldisaccharide 4'-kinase family protein contains Pfam PF02606: tetraacyldisaccharide-1-P 4'-kinase
CATMA3a19960	-0.234323	10.716	-0.323391	9.01692	0.418784	8.84892	0.363421	9.56575	-0.200937	9.12095	-0.307082	10.3506	-0.436339	9.20186	0.450482	8.06099			1.6923	6.88863	-0.00993888	9.20436			At3g20270	lipid-binding serum glycoprotein family protein similar to SP|P17213 Bactericidal permeability-increasing protein precursor (BPI) {Homo sapiens}; contains Pfam profile PF02886: LBP / BPI / CETP family, C-terminal domain
CATMA3a19920	-0.540318	8.51123	-1.099	7.48057			0.417449	8.42783	-0.325145	7.34674	0.128271	9.87301	-2.8703	6.8361											At3g20250	pumilio/Puf RNA-binding domain-containing protein contains Pfam profile: PF00806 Pumilio-family RNA binding domains (aka PUM-HD, Pumilio homology domain) (8 copies at C-terminus)
CATMA4a29610	0.425818	12.9802	0.766776	12.4073	-0.0607084	13.8643	0.335398	13.1743	-0.0532861	12.8136	0.551191	13.6289	0.611831	13.1196	-0.0503688	11.7994	0.500757	11.9386			-0.34143	12.4967	0.44911	11.7017	At4g27990	YGGT family protein contains Pfam profile PF02325: YGGT family (unknown function)
CATMA4a29580	-0.994794	9.72942	-0.193867	8.77518	-0.521216	9.1798	-0.193721	8.69308	-0.292948	8.84993	0.422104	10.3516	-1.93183	8.95533							-1.14419	8.5213			At4g27950	AP2 domain-containing transcription factor, putative DNA-binding protein Pti6, Lycopersicon esculentum, gb:U89257
CATMA4a29340	0.0319144	13.6074	0.772816	12.664	0.131409	13.5947	0.738057	12.1292	-0.281574	12.7994	0.371356	13.7836	-0.261852	11.5731	0.796281	11.193	0.401263	11.371			0.553488	11.5857	0.00820221	10.5116	At4g27700	rhodanese-like domain-containing protein contains rhodanese-like domain PF00581
CATMA4a29030	1.50778	5.96906	0.424879	7.83856	1.07402	8.79941	1.08026	8.14273	1.63787	5.73329	0.0525577	10.0315	-0.380973	8.66368											At4g27460	CBS domain-containing protein
CATMA4a29005	-0.284116	10.7432	0.442036	9.17624	0.0271932	10.2722	-0.130579	9.88519	0.203029	10.2349	0.192021	11.1347	-0.210952	9.72926	-0.0608161	7.92801			0.558844	8.72651	0.123284	8.68134	0.42285	5.75785	At4g27430	COP1-interacting protein 7 (CIP7) identical to COP1-Interacting Protein 7 (CIP7) GI:3327868 from [Arabidopsis thaliana]
CATMA4a28800					1.85379	7.51551	-0.795249	7.99605	0.542167	6.53035	0.241675	9.72933	-0.596694	7.99824											At4g27220	disease resistance protein (NBS-LRR class), putative domain signature NBS-LRR exists, suggestive of a disease resistance protein.
CATMA4a28720	0.046347	13.0082	0.0866448	11.8537	0.0237593	13.0911	-0.0292931	12.1612	-0.0321707	12.8998	-0.0408361	12.3164	0.319998	12.0933	-0.469651	10.6707	1.04459	10.4756	0.470851	7.07966	0.141433	11.8663	0.0700215	10.2897	At4g27120	expressed protein
CATMA3a03190	0.544141	10.8153	0.235791	10.0328	-0.127215	11.1537	-0.690434	10.9171	0.365306	11.1455	0.416413	11.1139	-0.0496362	9.87824	0.179807	8.77678	0.62123	7.90701	-1.06817	6.57978	0.198488	9.88708	0.0171429	7.65984	At3g04240	O-linked N-acetyl glucosamine transferase, putative similar to O-GlcNAc transferase, Homo sapiens [SP|O15294], Rattus norvegicus [SP|P56558]; contains Pfam profile PF00515: TPR Domain; identical to cDNA GI:18139886
CATMA3a03150							-0.144588	8.04666	-1.08977	5.57297	-0.317596	9.76893							0.322879	12.1319					At3g04200	germin-like protein, putative contains Pfam profile: PF01072 germin family; similar to germin type2 GB:CAA63023 [SP|P92996] [Arabidopsis thaliana]
CATMA3a02890	0.237407	12.0834	-0.13824	11.9047	0.21356	12.702	0.125737	12.3908	-0.0113952	12.4275	-0.0576791	12.8016	0.032086	12.2332	-0.105168	10.194	0.440216	10.8638	1.09466	7.33131	-0.327857	11.5711	0.385352	10.0535	At3g03920	Gar1 RNA-binding region family protein contains Pfam profile PF04410: Gar1 protein RNA binding region
CATMA3a02830	0.100286	12.4094	-0.223163	11.6804	-0.132398	12.757	0.147211	11.925	-0.409858	12.2105	-0.145238	12.4946	-0.266586	11.8083	-0.45935	9.32588	-0.40958	11.5661			-0.317281	11.8867	-0.596525	9.47748	At3g03860	expressed protein
CATMA3a02550			1.62687	5.96055	-0.411715	6.1546	0.711572	7.76241	-2.00778	6.72773	0.0974067	10.3218													At3g03620	MATE efflux family protein similar to ripening regulated protein DDTFR18 [Lycopersicon esculentum] GI:12231296
CATMA3a02510	-0.0118679	6.91832	0.189321	7.66521	-0.239106	8.64566	0.332956	8.28297	-0.762496	8.16092	0.11245	10.5876							-0.404502	7.60556					At3g03580	pentatricopeptide (PPR) repeat-containing protein contains INTERPRO:IPR002885 PPR repeats
CATMA3a02220	1.46062	7.91804	0.327826	7.90594	-0.34811	8.19052	-0.377894	9.41099	0.623093	7.63588	-0.537993	7.97201	-0.637608	7.69343					0.827238	9.13128					At3g03305	calcineurin-like phosphoesterase family protein contains Pfam profile: PF00149 calcineurin-like phosphoesterase
CATMA3a02180	-0.439222	9.00416	-0.82064	8.43826	-0.603858	8.84124	-0.569227	9.03194	1.57554	6.89558	-0.708907	9.70685			-1.4171	5.30274			0.0749906	7.67405	-0.851741	6.64853			At3g03280	expressed protein
CATMA2a34880			-1.89167	6.54224	-0.880036	7.83103	1.3279	7.71985			0.126323	9.56299							-2.12439	7.18466					At2g36660	polyadenylate-binding protein, putative / PABP, putative
CATMA2a34850	-0.325021	13.9266	0.0763068	12.5544	-0.130174	13.5503	-0.00420499	13.4581	0.0838999	13.0833	-0.0255549	13.2449	-0.304946	12.5389	-0.11914	11.376	0.0831309	12.39	-0.0861125	14.582	-0.0570087	11.6042	-0.0305775	10.3874	At2g36620	60S ribosomal protein L24 (RPL24A)
CATMA2a34570	0.252939	9.69609	-0.281742	6.51808	-0.151838	10.014	0.261323	7.9286	-0.349367	9.52541	-0.0370005	10.0516	1.05148	9.11023	0.520335	7.68042			0.406683	9.19732					At2g36350	protein kinase, putative similar to protein kinase KIPK (KCBP-interacting protein kinase) [Arabidopsis thaliana] gi|7716430|gb|AAF68383
CATMA2a34520	-0.0635249	11.1159	0.402081	9.3536	0.114324	9.80955	0.351171	9.58309	0.413163	9.48325	-0.289417	10.7166	-0.339866	10.5515	-1.4717	7.796	-0.227034	8.71084	-1.80964	7.13222	-0.582147	8.54464	0.956826	5.35583	At2g36310	inosine-uridine preferring nucleoside hydrolase family protein similar to Chain A, Crystal Structure Of Nucleoside Hydrolase From Leishmania MajorGI:8569431; contains Pfam profile PF01156: Inosine-uridine preferring nucleoside hydrolase
CATMA2a34260	0.293369	13.1067	0.248236	11.2914	0.258221	12.5552	0.2725	11.6106	0.449171	12.3931	0.0667611	12.4078	0.622601	12.4608	-0.0526721	11.191	0.688266	12.0351			-0.508864	11.5414	0.0184816	10.9741	At2g36060	ubiquitin-conjugating enzyme family protein similar to DNA-binding protein CROC-1B [Homo sapiens] GI:1066082; contains Pfam profile PF00179: Ubiquitin-conjugating enzyme
CATMA2a34220	-1.30224	7.81138			-1.16887	5.51464	2.25333	5.71208	-0.493063	6.2854	-0.342298	9.78362							-0.00718864	6.14616					At2g36010	E2F transcription factor-3 (E2F3) identical to E2F transcription factor-3 E2F3 [Arabidopsis thaliana] gi|10443853|gb|AAG17610
CATMA2a33940							-0.535689	6.19374			1.00475	7.92699													At2g35770	serine carboxypeptidase S10 family protein similar to Serine carboxypeptidase II precursor (Carboxypeptidase D) (CP-MII) (SP:P08818) [Hordeum vulgare]
CATMA2a33895	0.886789	7.39063	-1.39343	6.58933	0.0563043	7.54718	0.338189	8.74499	-0.352785	7.6434	0.305924	9.43	1.37901	7.29389					-0.28853	8.95391	0.0923119	7.82513			At2g35720	DNAJ heat shock N-terminal domain-containing protein low similarity to SP|O54946 DnaJ homolog subfamily B member 6 (Heat shock protein J2) Mus musculus; contains Pfam profile PF00226 DnaJ domain
CATMA2a14340											0.0921118	10.8001							0.291053	7.40719					At2g15420	myosin heavy chain-related
CATMA2a14250											0.33877	9.59781													At2g15380	non-LTR retrotransposon family (LINE) has a 1.1e-29 P-value blast match to GB:NP_038603 L1 repeat, Tf subfamily, member 23 (LINE-element) [Mus musculus]
CATMA2a13770											0.139308	9.48074														unknown protein
CATMA2a13690											0.45456	9.96043							0.0736495	9.81933					At2g14920	sulfotransferase family protein similar to steroid sulfotransferase from [Brassica napus] GI:3420008, GI:3420004; contains Pfam profile PF00685: Sulfotransferase domain
CATMA2a13430	0.535399	10.5858	0.0396289	10.1995	0.530474	10.5667	0.49909	10.186	0.61817	10.263	-0.174917	10.6355	0.244374	10.3203	-0.0828406	8.4875	0.914626	8.47837			1.16961	9.44903	0.674168	6.67595	At2g14680	myosin heavy chain-related contains weak similarity to Swiss-Prot:P35579 myosin heavy chain, nonmuscle type A (Cellular myosin heavy chain, type A, Nonmuscle myosin heavy chain-A, NMMHC-A) [Homo sapiens]
CATMA2a13360									0.00152359	8.05058	-0.707012	8.61143													At2g14640	gypsy-like retrotransposon family has a 2.5e-119 P-value blast match to GB:AAD27547 polyprotein (Gypsy_Ty3-element) [Oryza sativa subsp. indica]
CATMA2a12760	-0.0428593	8.59389			0.158002	9.13751	-1.22319	8.82485	-0.661273	8.98913	-1.18054	9.84369	-0.0543233	7.28629											At2g14250	ankyrin repeat family protein contains ankyrin repeats, Pfam:PF00023
CATMA2a12720	-0.34599	7.02049					-1.43604	8.86954	0.3306	7.0973	0.377716	9.76468							2.59592	4.85712					At2g14120	dynamin-like protein 2b (ADL2b) identical to dynamin like protein 2b (ADL2b) [Arabidopsis thaliana] GI:19032339
CATMA5a51575	-0.436909	14.101	0.112973	12.9208	-0.226131	14.085	-0.159627	14.1712	-0.43277	13.8813	-0.337036	14.5309	0.0572911	13.9026	-0.553518	11.919	0.37403	12.588			-0.238359	12.4773	-0.022926	11.5228		unknown protein
CATMA5a51500	0.407733	9.19565	-0.610133	8.52034	-0.258246	8.9035	-0.66882	9.63679	0.368245	8.23084	-0.0901163	11.3578	-0.471933	8.18832					-0.594728	7.22708	0.461891	8.05781			At5g55760	transcriptional regulator Sir2 family protein contains Pfam domain PF02146: transcriptional regulator, Sir2 family
CATMA5a51310									-1.66924	4.32193	-0.0403061	9.06471							0.130399	9.03622					At5g55560	protein kinase family protein contains protein kinase domain, Pfam:PF00069
CATMA5a51270																			0.540133	6.0007					At5g55520	expressed protein weak similarity to phragmoplast-associated kinesin-related protein 1 [Arabidopsis thaliana] GI:8745333; expression supported by MPSS
CATMA5a51010	0.475494	7.69522	0.0169779	9.1679			0.0125276	8.15668			-0.122506	10.8909							-1.30201	8.05176					At5g55250	S-adenosyl-L-methionine:carboxyl methyltransferase family protein similar to SAM:jasmonic acid carboxyl methyltransferase (JMT)[GI:13676829] and to SAM:benzoic acid carboxyl methyltransferase (BAMT)[GI:9789277][Antirrhinum majus]
CATMA5a50970	0.556676	9.89633	0.347021	9.47539	0.276775	10.5579	0.71462	10.2101	-0.650954	10.5366	0.913679	9.2802	0.00577568	10.1599	-0.636911	8.85253	-0.208252	8.49706	-0.212187	12.3276	-0.970959	8.93445			At5g55210	expressed protein similar to unknown protein (pir||T04913)
CATMA5a50770	-0.464087	9.46782	1.02149	8.59762	0.2215	9.08045	-0.195503	9.6704	1.26328	7.49434	0.00995963	8.83929	0.780402	8.92019	3.0613	4.89232			0.483992	6.5043	-0.359453	8.31628			At5g54970	expressed protein
CATMA5a50730	-0.205886	8.9745	-0.130021	7.58941	-0.331871	9.26272	-0.235192	9.52355	0.598988	8.75002	-0.149885	9.70221	0.209476	8.5503					0.211937	9.71346	-0.998397	8.59378			At5g54920	expressed protein
CATMA5a31790	0.468173	15.6775	-0.099693	14.9781	-0.158052	15.7308	-0.0660978	15.3479	0.195564	15.7807	0.0733583	15.0588	0.264359	14.8933	0.212828	14.0508	-0.182294	14.8645			0.24526	13.9223	0.124589	13.0221	At5g36230	eIF4-gamma/eIF5/eIF2-epsilon domain-containing protein low similarity to SP|Q13144 Translation initiation factor eIF-2B epsilon subunit (eIF-2B GDP-GTP exchange factor) {Homo sapiens}; contains Pfam profile PF02020: eIF4-gamma/eIF5/eIF2-epsilon
CATMA5a31670	-0.271525	12.3292	-0.326871	10.8173	0.0927648	11.2288	0.146563	11.0723	0.158951	11.1736	-0.113412	11.4709	-0.0828516	10.9107	0.117121	8.63267	-0.151982	9.98792	-4.92419	3.12396	0.334871	9.87521	0.00490244	7.86462	At5g36170	peptide chain release factor, putative similar to SP|P28367 Peptide chain release factor 2 (RF-2) {Bacillus subtilis}; contains Pfam profiles PF00472: Peptidyl-tRNA hydrolase domain, PF03462: PCRF domain
CATMA5a31260											-0.501345	9.16111													At5g35830	ankyrin repeat family protein contains ankyrin repeats, Pfam:PF00023
CATMA5a31110	0.543025	5.58777									0.204031	9.4229							-0.0674403	9.11893					At5g35753	expressed protein
CATMA5a30780	0.16163	8.1506					0.773768	7.48933			-0.0918645	8.58097							-0.191808	8.29816					At5g35560	DENN (AEX-3) domain-containing protein contains Pfam domain PF02141: DENN (AEX-3) domain; this cDNA may contain an anomalously spliced intron...will require further examination.
CATMA5a30740											0.101246	7.84653							-1.29475	5.69077					At5g35535	non-LTR retrotransposon family (LINE) has a 2.2e-31 P-value blast match to GB:NP_038604 L1 repeat, Tf subfamily, member 26 (LINE-element) [Mus musculus]
CATMA5a30410	0.256375	11.5391	-0.731075	10.1742	0.446882	10.77	-0.381995	11.4207	0.996621	10.7888	-0.42786	11.7676	-0.449254	10.7471	0.47531	9.09027	0.250021	10.1733			0.07749	10.2042	-0.53982	8.15285	At5g35320	expressed protein
CATMA5a30340	0.58619	9.6533	-0.397842	8.6416	0.506961	8.32995	-0.571358	9.44499	-0.00429702	9.1371	0.145612	10.0537	2.87451	6.54439	-1.25431	6.96283					0.974647	7.74593	1.30405	6.50456	At5g35210	peptidase M50 family protein / sterol-regulatory element binding protein (SREBP) site 2 protease family protein contains PFam PF02163: sterol-regulatory element binding protein (SREBP) site 2 protease
CATMA5a09470							0.287269	7.68018			-0.106375	10.3442							0.205931	13.4798						putative protein
CATMA5a09420			-6.01322	3.5			-0.0759378	7.58449	-0.771855	7.88616	0.254837	9.05798													At5g10690	pentatricopeptide (PPR) repeat-containing protein / CBS domain-containing protein contains CBS and PPR domain repeats
CATMA5a09170	-0.609497	12.5972	0.164123	10.9753	0.296862	12.1997	0.66758	10.8574	-0.12422	11.4766	-0.00895032	11.9085	-0.106812	11.7077	-0.0761868	9.43167	0.108585	10.7562			-0.10197	10.4799	0.282017	9.36161	At5g10410	epsin N-terminal homology (ENTH) domain-containing protein / clathrin assembly protein-related contains Pfam PF01417: ENTH domain. ENTH (Epsin N-terminal homology) domain; similar to clathrin assembly protein AP180 (GI:6492344) [Xenopus laevis]
CATMA5a09110	-0.837768	8.76447			1.18146	7.52942	-0.914691	8.65588			-0.530996	8.27521	-0.338538	6.32788											At5g10350	polyadenylate-binding protein family protein / PABP family protein contains weak similarity to poly(A) binding protein II from [Mus musculus] GI:2351846, [Xenopus laevis] GI:11527140; contains InterPro entry IPR000504: RNA-binding region RNP-1 (RNA recognition motif) (RRM)
CATMA5a08860							-0.139761	6.07009			0.117063	8.1905							-0.473063	6.97272					At5g10100	trehalose-6-phosphate phosphatase, putative similar to trehalose-6-phosphate phosphatase (AtTPPB) [Arabidopsis thaliana] GI:2944180; contains Pfam profile PF02358: Trehalose-phosphatase
CATMA5a08820			0.108617	5.50771	-0.133743	9.02383	-0.356364	8.32182	-0.0323707	8.52632	0.294906	10.4235	1.84897	7.71914	0.168314	7.08995									At5g10060	expressed protein
CATMA5a08626							2.72918	5.2608	0.0436002	6.67864	-0.0683996	9.30481													At5g09840	expressed protein contains Pfam profile PF04396: Protein of unknown function, DUF537
CATMA5a08600							-0.702099	7.58377			0.732996	9.95132													At5g09790	PHD finger family protein / SET domain-containing protein contains Pfam domain, PF00628: PHD-finger and PF00856: SET domain
CATMA1a63870	2.07495	6.31399	-1.29253	7.83353	0.257964	7.77022	-0.344967	9.49165	-0.221493	8.40592	-0.8441	9.45786							0.223361	7.42019	3.26223	5.08308			At1g74460	GDSL-motif lipase/hydrolase family protein similar to family II lipases EXL3 GI:15054386, EXL1 GI:15054382, EXL2 GI:15054384 from [Arabidopsis thaliana]; contains Pfam profile: PF00657 lipase/acylhydrolase with GDSL-like motif
CATMA1a63800	0.111739	9.93769	0.173616	9.52757	-0.504731	10.0727	-0.0405206	10.4777	-0.643183	10.1426	0.249071	9.55408	0.0308532	10.0197	0.365054	6.75365			-0.443977	8.47562	-1.76248	7.84096	0.0291376	6.63806	At1g74410	zinc finger (C3HC4-type RING finger) family protein contains Pfam profile: PF00097 zinc finger, C3HC4 type (RING finger)
CATMA1a63520			-0.558566	8.00983			-1.23566	7.25563											-0.0952511	8.67594					At1g74140	hypothetical protein
CATMA1a63480	0.059309	9.36454	-0.722733	9.14475	-1.05925	8.65969	-0.369049	9.65807	0.325203	8.59049	0.171428	9.08805	0.588993	9.15475	0.660543	6.53001	-0.516765	7.84174			0.1084	8.12836			At1g74100	sulfotransferase family protein similar to SP|P52837 Flavonol 4'-sulfotransferase (EC 2.8.2.-) (F4-ST) {Flaveria chloraefolia}; contains Pfam profile PF00685: Sulfotransferase domain
CATMA1a63270	0.586415	13.2627	0.371551	12.6989	-0.0447074	13.4686	0.45187	13.2698	0.168613	13.4883	0.396669	12.896	-0.250104	12.7857	0.850907	11.1737	-0.555916	12.4013			0.760772	12.2355	-0.10662	10.7373	At1g73920	lipase family protein similar to lipase GB:CAA74737 [SP|O46108] from [Drosophila melanogaster]
CATMA1a63210	-0.816362	6.78106					-0.772295	7.98817																	At1g73875	endonuclease/exonuclease/phosphatase family protein contains Pfam profile PF03372: Endonuclease/Exonuclease/phosphatase family
CATMA1a63000	-0.28543	10.8789	0.236317	10.2288	-0.583528	10.8923	0.0402876	10.6419	-0.17207	10.7038	0.0902882	10.9265	0.243408	10.1644	0.194627	8.61086	-0.787296	8.96653	-0.722495	7.23495	-0.0374393	8.74881	-0.0880796	7.34218	At1g73670	mitogen-activated protein kinase, putative / MAPK, putative (MPK15) similar to mitogen-activated protein kinase GB:A56042 [Dictyostelium discoideum]; mitogen-activated protein kinase (MAPK)(AtMPK15), PMID:12119167; contains Pfam profile: PF00069 Eukaryotic protein kinase domain
CATMA1a62960											0.958075	6.6546													At1g73640	Ras-related GTP-binding family protein contains Pfam profile: PF00071 ras family Pfam profile: PF00071 Ras family
CATMA1a44246			-0.988063	4.06464	-1.16945	9.54998	1.56655	5.91407	0.648967	6.93835			-0.015954	8.64763							-1.07687	6.27356			At1g53230	TCP family transcription factor 3 (TCP3) identical to transcription factor 3 (TCP3) [Arabidopsis thaliana] (GI:3243274); similar to flower development protein cycloidea (cyc3) GI:6358611 from [Misopates orontium]
CATMA1a44210											0.230096	9.29685													At1g53180	expressed protein
CATMA1a43960	-0.294249	11.3017	0.127212	9.509	0.0930689	10.9141	0.775142	10.4209	-0.09678	10.8879	-0.0540088	11.4846	0.420116	9.04101			-0.0653359	9.63979			0.0131527	8.98296	-0.430705	6.85201	At1g52930	brix domain-containing protein contains Pfam domain, PF04427: Brix domain
CATMA1a43920	0.0653976	11.2651	-0.830433	9.92132	0.426838	10.3016	-0.342864	10.7157	1.49068	9.39601	-0.385334	10.7907	1.24013	9.85262	-1.77984	8.64892	-0.330459	9.55695			-1.15602	10.3036	1.25666	7.95661	At1g52890	no apical meristem (NAM) family protein contains Pfam PF02365: No apical meristem (NAM) domain; similar to NAM (no apical meristem) GB:CAA63101 from [Petunia x hybrida]
CATMA1a43680							-0.0702759	6.91109			0.0925377	9.97249													At1g52620	pentatricopeptide (PPR) repeat-containing protein contains Pfam profile PF01535: PPR repeat
CATMA1a43630			1.00846	6.1496	0.452286	7.81797	1.22985	8.53728	0.500632	7.97969	0.0609021	9.62931													At1g52580	rhomboid family protein contains PFAM domain PF01694, Rhomboid family
CATMA1a43310	-0.429408	8.50779	0.114891	7.99239	1.30969	7.19877	-0.379377	9.24617	-0.391937	9.99722	0.20945	10.7238													At1g52260	thioredoxin family protein similar to protein disulfide isomerase GI:5902592 from [Volvox carteri f. nagariensis], GI:2708314 from Chlamydomonas reinhardtii; contains Pfam profile: PF00085 Thioredoxin
CATMA1a43275	-0.070003	15.7866	0.33155	14.8005	-0.082232	15.9087	0.214768	15.2138	-0.176984	16.4169	0.306779	15.6113	-0.281601	16.0377	0.314115	13.2412	-0.116961	14.3592	0.130624	8.67095	0.57059	14.8109	-0.372922	13.9865	At1g52230	photosystem I reaction center subunit VI, chloroplast, putative / PSI-H, putative (PSAH2) identical to SP|Q9SUI6; similar to PSI-H precursor [Nicotiana sylvestris] GI:407355; contains Pfam profile PF03244: Photosystem I reaction centre subunit VI
CATMA1a20740	-0.0788398	8.58019	1.76326	5.85454	-0.0794152	8.37332	-0.140882	8.58745			-0.435034	8.86323	1.02669	6.72882											At1g21650	preprotein translocase secA family protein contains Pfam profiles: PF01043 SecA protein, amino terminal region, PF00400 WD domain, G-beta repeat, PF00097 zinc finger, C3HC4 type (RING finger)
CATMA1a20690							1.26452	5.56786			-0.485889	8.68067													At1g21620	pumilio/Puf RNA-binding domain-containing protein contains Pfam profile: PF00806: Pumilio-family RNA binding domains (aka PUM-HD, Pumilio homology domain)
CATMA1a20460							-0.0220407	6.4638			0.139341	7.87791													At1g21395	expressed protein
CATMA1a20410	-0.577034	8.55359	0.488018	8.17608	-0.622418	8.65866	-0.30357	8.88846	0.277929	6.80684	0.839692	9.36202	-0.582491	8.23802	0.262841	6.16518					-0.0950311	8.21299			At1g21350	expressed protein
CATMA1a20050											0.037829	9.34901							-0.0910299	11.0265					At1g20990	DC1 domain-containing protein contains Pfam PF03107: DC1 domain; contains weak hit to Pfam PF00569: Zinc finger, ZZ type
CATMA1a20000											-0.368052	9.08807							-0.066951	9.49582					At1g20940	F-box family protein contains Pfam:PF00646 F-box domain
CATMA1a19810											0.391286	5.98864							0.373816	10.9431					At1g20750	helicase-related similar to BRCA1-binding helicase-like protein BACH1 (GI:13661819) Homo sapiens].;
CATMA1a19680			0.48158	8.45404	-0.231986	9.19985	0.892498	9.59101	-0.395718	9.23673	-0.0472417	10.2421	1.69162	8.04654					0.379511	8.99639	1.89833	7.94658			At1g20670	DNA-binding bromodomain-containing protein contains bromodomain, INTERPRO:IPR001487
CATMA1a02990	0.688732	8.8012	-0.237576	9.22604	-0.372699	10.3401	-0.345059	10.4159	-0.106776	10.0565	-0.268829	9.3969	-0.734119	9.40725	0.300863	8.02808			1.13814	8.00225	-0.765051	9.35571	1.15739	6.57424	At1g04130	tetratricopeptide repeat (TPR)-containing protein contains non-consensus donor splice site AT at exon 4 and acceptor splice site at exon5; Contains similarity to serine/threonine protein phosphatase gb|X83099 from S. cerevisiae, SP|O95801 Tetratricopeptide repeat protein 4 Homo sapiens; contains Pfam profile PF00515: TPR Domain
CATMA1a02960	-0.186794	9.86283	-0.393406	9.45319	-0.291735	10.4996	-0.410842	9.51679	-0.560014	10.1701	-0.34035	10.8445	0.658465	8.30158	0.399432	8.51609	0.458848	7.16079			0.482376	6.97162			At1g04090	expressed protein
CATMA1a02740			-0.317784	6.81467															0.415175	9.11988					At1g03890	cupin family protein similar to Arabidopsis thaliana 12S seed storage proteins SP|P15455 [gi|808937] and SP|P15456, Brassica napus cruciferin storage protein, gi|762919, and others; contains Pfam profile PF00190 Cupin; Location of ESTs YAY049-3' end, gb|Z26364 and YAY049-5' end, gb|Z26363
CATMA1a02710																			-1.30437	9.45076					At1g03850	glutaredoxin family protein contains INTERPRO Domain IPR002109, Glutaredoxin (thioltransferase)
CATMA1a02530			-0.553882	7.46333			-0.304919	7.84179			0.568149	8.79338							-0.563515	9.85231					At1g03650	GCN5-related N-acetyltransferase (GNAT) family protein low similarity to SP|P07347 N-terminal acetyltransferase complex ARD1 subunit (Arrest-defective protein 1) {Saccharomyces cerevisiae}; contains Pfam profile PF00583: acetyltransferase, GNAT family
CATMA1a02460			-0.746566	8.49767			-1.91888	8.2925	-0.480393	5.87744	-0.324291	9.66982	-0.511034	6.9564					0.628173	8.33364					At1g03560	pentatricopeptide (PPR) repeat-containing protein contains Pfam profile PF01535: PPR repeat
CATMA1a02220			0.271848	6.28076			0.0517411	7.15003			0.472344	8.45079													At1g03340	expressed protein similar to hypothetical protein GB:AAC79114
CATMA1a02180											0.169577	8.80267							-0.0828997	8.04164					At1g03300	agenet domain-containing protein contains Pfam PF05641: Agenet domain
CATMA4a08440											-0.504948	7.67967													At4g08630	expressed protein ; expression supported by MPSS
CATMA4a08400											0.416396	9.15428							0.796569	5.32193					At4g08590	zinc finger (C3HC4-type RING finger) family protein contains Pfam profiles PF00097: Zinc finger C3HC4 type (RING finger), PF02182: YDG/SRA domain
CATMA4a08020	-0.543983	11.0442	-0.0210275	10.0168	0.464372	10.3174	1.54071	9.99232	-0.671374	10.0381	0.0871032	10.5444	0.605554	9.50222							0.358669	8.75274			At4g08270	hypothetical protein contains similarity to hypothetical proteins of [Arabidopsis thaliana]
CATMA4a07960																			-5.37103	4.97126					At4g08262	non-LTR retrotransposon family (LINE) has a 9.5e-30 P-value blast match to GB:NP_038603 L1 repeat, Tf subfamily, member 23 (LINE-element) [Mus musculus]
CATMA4a06720																			2.67668	6.53035					At4g07516	non-LTR retrotransposon family (LINE) has a 1.2e-08 P-value blast match to GB:AAC34906 reverse transcriptase (LINE-element) [Forficula auricularia]
CATMA4a06590											-1.92335	7.12203													At4g07400	F-box family protein (FBL8) (FBL24) contains similarity to SKP1 interacting partner 2 GI:10716949 from [Arabidopsis thaliana]; contains Pfam PF00646: F-box domain
CATMA4a06020	-0.0129446	11.1536	0.252748	10.2964	0.603108	10.9489	0.178145	10.9399	0.65884	10.8543	0.297206	11.9029	-0.258785	11.0263	0.439834	8.89354	0.143762	9.88034			0.883956	9.7023	0.139378	9.5472	At4g05390	ferredoxin--NADP(+) reductase, putative / adrenodoxin reductase, putative strong similarity to SP|P41345 Ferredoxin--NADP reductase, root isozyme, chloroplast precursor (EC 1.18.1.2) (FNR) {Oryza sativa}, ferredoxin-NADP reductase precursor [Zea mays] GI:500751
CATMA3a40450											-0.337616	10.5007							0.0871466	9.22321					At3g47440	major intrinsic family protein / MIP family protein contains Pfam profile: MIP PF00230
CATMA3a40410											-0.693134	10.2677													At3g47410	hypothetical protein
CATMA3a40100							0.413624	5.92118			-0.344224	8.23076													At3g47020	F-box family protein contains F-box domain Pfam:PF00646
CATMA3a40050	-0.172108	13.1702	-0.432402	11.619	0.122623	13.128	-0.0927242	12.9653	0.278686	12.7426	-0.400637	12.4962	0.151907	12.1335	-0.286209	10.9728	-0.181855	11.6303			-0.239748	11.5394	0.148733	10.0213	At3g46970	starch phosphorylase, putative similar to alpha-glucan phosphorylase, H isozyme SP:P32811 from [Solanum tuberosum]
CATMA3a39830	-0.317077	10.4135	1.31546	10.4285	-0.347552	13.1085	0.00145026	12.7195	-0.168858	13.0701	0.612198	12.5784	0.190561	10.6274	0.874386	10.6766	-0.041521	9.49008			0.933508	10.5814	1.05139	8.98009	At3g46740	chloroplast outer envelope protein, putative similar to chloroplastic outer envelope membrane protein (OEP75) [Pisum sativum] GI:633607; contains Pfam profile PF01103: outer membrane protein, OMP85 family
CATMA3a39710	-0.265325	13.0028	0.888655	11.2671	-0.135559	13.2063	0.378231	12.5347	-0.566978	12.8769	0.251815	12.4531	0.168848	11.6569	0.165369	9.94431	0.122974	10.5515	-0.588827	7.93957	0.12253	12.1836	0.106729	8.9952	At3g46630	expressed protein contains similarity to defective chloroplasts and leaves protein SP:Q42463 from [Lycopersicon esculentum]
CATMA3a39210	0.469932	9.63435	0.637154	9.02157	0.665925	10.1354	1.52591	9.12138	-0.000931349	9.85054	0.0989658	9.28959	1.48533	8.91869	-0.217994	6.42176					0.510523	8.28041	0.158531	4.67987	At3g46210	3' exoribonuclease family domain 1-containing protein similar to SP|Q9NQT4 Exosome complex exonuclease RRP46 (EC 3.1.13.-) (Ribosomal RNA processing protein 46) {Homo sapiens}; contains Pfam profile PF01138: 3' exoribonuclease family, domain 1
CATMA3a39110	-0.37001	9.06809	-0.0607099	8.24651	0.382303	9.08287	-0.171318	9.68189	0.518338	8.79961	-0.392281	9.88889	-3.31208	7.61102					-0.131157	12.1923					At3g46130	myb family transcription factor (MYB48) contains Pfam profile: PF00249 myb-like DNA-binding domain
CATMA3a15260	-1.76512	8.31826					0.324012	8.79564	-2.40043	5.19616	0.223636	9.13003													At3g15870	fatty acid desaturase family protein similar to delta 9 acyl-lipid desaturase (ADS1) GI:2970034 from [Arabidopsis thaliana]
CATMA3a15210	-0.241986	10.1178	0.471333	9.70716	0.0170258	10.4467	-0.00654207	10.4808	-0.158846	10.4556	-0.147933	10.5521	0.427744	9.45834	-0.620145	8.69346	-0.154784	9.14945	0.28552	11.31	-0.0936947	8.7655			At3g15820	phosphatidic acid phosphatase-related / PAP2-related contains Pfam profile PF01569: PAP2 superfamily
CATMA3a14980	-0.496189	11.2841	0.635419	10.5464	-0.746833	10.9114	-0.167585	11.0904	-0.612878	10.8886	0.121524	11.6928	0.0515147	9.90437	0.847476	8.70455	-1.47345	9.99462	-1.12616	9.54174	1.30092	9.15786	0.375521	6.33233	At3g15570	phototropic-responsive NPH3 family protein contains NPH3 family domain, Pfam:PF03000
CATMA3a14940	0.24417	10.9594	-0.122042	10.4169	-0.44257	11.2019	-0.164801	11.3332	-0.554906	10.805	-0.138187	10.999	-0.370981	9.99164	0.385939	8.83959	-0.81607	9.80608	-0.115427	9.64331			-4.34291	5.83089	At3g15520	peptidyl-prolyl cis-trans isomerase TLP38, chloroplast / thylakoid lumen PPIase of 38 kDa / cyclophilin / rotamase cyclophylin-type; identical to SP|P82869 Thylakoid lumenal 38 kDa protein, chloroplast precursor (P38) {Arabidopsis thaliana}
CATMA3a14730	0.1559	8.74415	0.626562	9.17878	0.154962	9.17144	0.155611	9.55817	-0.728598	9.62042	-0.055536	10.7572	0.156562	8.88788	0.322413	7.20536									At3g15351	expressed protein
CATMA3a14690			-0.442024	6.81604							-0.266689	9.05904													At3g15330	NLI interacting factor (NIF) family protein contains Pfam profile PF03031: NLI interacting factor
CATMA3a14440	-0.00115977	10.8267	0.559074	9.48458	-0.0715354	10.4365	0.599965	10.5103	0.58327	9.80859	-0.236184	10.3346	-0.0917847	9.87146	-0.579752	7.0384	0.305075	8.88037			1.10933	7.9823	-0.510938	8.12587	At3g15090	oxidoreductase, zinc-binding dehydrogenase family protein low similarity to NOGO-interacting mitochondrial protein from Mus musculus [gi:14522884]; contains Pfam profile: PF00107 zinc-binding dehydrogenases
CATMA3a14400											0.489616	8.70187							-0.202417	8.78549					At3g15050	calmodulin-binding family protein similar to SF16 protein [Helianthus annuus] GI:560150; contains Pfam profile PF00612: IQ calmodulin-binding motif
CATMA4a24360											0.24935	8.11593													At4g22630	protease inhibitor/seed storage/lipid transfer protein (LTP) family protein contains Pfam profile PF00234 Protease inhibitor/seed storage/LTP family
CATMA4a24320	-0.975684	7.35454																							At4g22590	trehalose-6-phosphate phosphatase, putative similar to trehalose-6-phosphate phosphatase (AtTPPA) GI:2944178; contains Pfam profile PF02358: Trehalose-phosphatase
CATMA4a24070			1.44808	7.06545			0.00124379	7.85065			-0.687046	9.21425													At4g22350	ubiquitin carboxyl-terminal hydrolase family protein similar to U4/U6.U5 tri-snRNP-associated 65 kDa protein [Homo sapiens] GI:13926071; contains Pfam profile PF00443: Ubiquitin carboxyl-terminal hydrolase
CATMA4a24020	-0.558393	9.00451	0.432802	8.35769	-0.00549001	8.78963	-0.342318	9.33671			-0.186377	10.3892	-0.236033	8.7067	-2.90445	5.5007			0.0291518	10.1425	-0.20694	8.62114			At4g22300	phospholipase/carboxylesterase family protein similar to acyl-protein thioesterase-1 [Homo sapiens] GI:9965372; contains Pfam profile PF02230: Phospholipase/Carboxylesterase family
CATMA4a23800	0.260892	8.2255	-3.27033	6.37031			-1.48067	8.47607			1.76748	7.15559													At4g22120	early-responsive to dehydration protein-related / ERD protein-related similar to ERD4 protein (early-responsive to dehydration stress) [Arabidopsis thaliana] GI:15375406; contains Pfam profile PF02714: Domain of unknown function DUF221
CATMA4a23720											0.66713	7.87867													At4g22030	F-box family protein PF0064: F-box domain; similar to F-box protein family, AtFBX7 (GI:20197899) [Arabidopsis thaliana]
CATMA4a23510	0.0802559	6.61591					1.81486	6.68813			-0.106749	8.83044													At4g21850	methionine sulfoxide reductase domain-containing protein / SeIR domain-containing protein low similarity to pilin-like transcription factor [Homo sapiens] GI:5059062, SP|P14930 Peptide methionine sulfoxide reductase msrA/msrB (EC 1.8.4.6) {Neisseria gonorrhoeae}; contains Pfam profile PF01641: SelR domain
CATMA4a23460	0.13811	11.2597	0.0415678	10.3906	-0.04876	11.1928	0.357949	10.7625	0.284729	10.8994	0.00308195	11.2685	0.539858	10.4257	0.413677	8.21222	0.110643	9.19185			0.175189	9.63718	-0.563762	8.08602	At4g21800	ATP-binding family protein contains Pfam domain, PF03029: Conserved hypothetical ATP binding protein
CATMA4a01790							-0.691243	6.89584																	At4g01575	serine protease inhibitor, Kazal-type family protein contains Pfam domain PF00050: Kazal-type serine protease inhibitor domain
CATMA4a01470	-1.44459	8.32532			1.13825	6.84456	0.931334	8.65428																	At4g01270	zinc finger (C3HC4-type RING finger) family protein contains Pfam profile: PF00097 zinc finger, C3HC4 type (RING finger)
CATMA4a01180	-0.391524	10.2512	-0.873769	8.65924	-0.107485	9.59111	0.0356338	10.2959	0.69359	8.70905	-0.948007	8.78255	0.161576	9.68917	-5.86084	5.26569	0.952544	7.7631			0.00435373	9.29145	1.08479	4.91009	At4g01010	cyclic nucleotide-regulated ion channel, putative (CNGC13) similar to CaM-regulated potassium ion channel (ACBK1) GI:8515883 from [Arabidopsis thaliana]
CATMA4a01130							1.35065	5.22972																	At4g00980	zinc knuckle (CCHC-type) family protein contains Pfam domain, PF00098: Zinc knuckle
CATMA4a00880	0.412458	12.7026	0.280626	13.2328	-0.105183	14.0187	0.253386	13.9727	-0.186557	13.7666	0.314302	12.998	0.137613	13.3253	0.435609	11.6478	0.341186	12.3999			0.214248	13.3504	0.265088	11.3255	At4g00810	60S acidic ribosomal protein P1 (RPP1B) similar to acidic ribosomal protein p1
CATMA4a00840							-0.946663	8.90275																	At4g00760	two-component responsive regulator family protein / response regulator family protein contains Pfam profile: PF00072 response regulator receiver domain
CATMA2a28810	0.0399723	9.89205	0.346615	11.4992	-0.262866	12.8076	0.0938596	12.0596	-0.183633	12.6421	0.594386	11.0233	0.371187	10.9579	0.185652	10.8536	-0.0310366	10.2446	0.154839	8.26673	-0.47858	10.2501	-0.150815	9.29442	At2g30570	photosystem II reaction center W (PsbW) protein-related similar to photosystem II reaction center W protein SP:Q41387 from [Spinacia oleracea]
CATMA2a28765	0.586114	11.1486	-0.180521	10.0967	-0.638551	10.6126	-0.430876	10.7315	-0.271152	10.5476	0.432768	10.1039	-0.116676	10.6087	0.249895	8.79993	-0.867144	9.80302			3.16215	7.42821	-2.52913	5.83089	At2g30520	signal transducer of phototropic response (RPT2) identical to RPT2 [Arabidopsis thaliana] gi|6959488|gb|AAF33112
CATMA2a28540	0.316804	10.6367	0.43848	9.82877	0.335998	10.7378	0.712398	9.84695	-0.277412	10.5153	0.59307	10.0649	0.395333	10.2714	-0.0827743	8.78807	0.143729	9.52526			-0.0394259	9.49984	-0.0572813	7.35446	At2g30260	small nuclear ribonucleoprotein U2B, putative / spliceosomal protein, putative similar to spliceosomal protein [Solanum tuberosum] GI:169589
CATMA2a28490											-3.68818	4.61441													At2g30210	laccase, putative / diphenol oxidase, putative similar to laccase [Populus balsamifera subsp. trichocarpa][GI:3805960]
CATMA2a28245							-0.651683	5.82283											0.375796	8.41368					At2g29890	villin 1 (VLN1) nearly identical to villin 1 (VLN1) [Arabidopsis thaliana] GI:3415113
CATMA2a27830	0.212055	10.9026	-1.19094	9.89636	0.685282	10.1476	-0.486358	10.3913	2.4059	8.70648	-0.13363	9.81033	0.714206	11.3392	-0.713443	8.19979	0.82618	7.9035			-1.65056	9.29199	1.47892	8.59627	At2g29440	glutathione S-transferase, putative
CATMA2a27795	-0.345804	10.5095	-0.409809	9.53756	-0.677039	10.6468	-0.369725	9.82156	0.37884	9.20195	0.263526	9.31905	-0.499331	10.6307	-0.962634	8.54232	0.33923	8.84724			0.00299405	8.14634	-1.21391	6.23125	At2g29400	serine/threonine protein phosphatase PP1 isozyme 1 (TOPP1) / phosphoprotein phosphatase 1 identical to SP|P30366| Serine/threonine protein phosphatase PP1 isozyme 1 (EC 3.1.3.16) {Arabidopsis thaliana}, phosphoprotein phosphatase 1 GI:166572 [Arabidopsis thaliana]
CATMA2a02840											-0.755883	7.46282														unknown protein
CATMA2a02760											0.765995	7.56067							-4.01819	4.43826					At2g03880	pentatricopeptide (PPR) repeat-containing protein contains INTERPRO:IPR002885 PPR repeats
CATMA2a02470	0.363967	10.5266	-0.126434	10.4842	0.192341	10.8133	0.383139	10.8957	0.599558	10.7716	0.0907087	11.4633	0.0661631	10.7313	-0.445588	9.54227	0.270963	9.44814	-7.81064	3.79248	-0.181512	10.2026	-0.225091	8.63775	At2g03530	F-box family protein-related similar to A3 protein (Swiss-Prot:Q41706)(unknown function) [Vigna unguiculata]; contains 9 transmembrane domains; supported by tandem duplication of F-box family protein (GI:3805763) (TIGR_Ath1:At2g07140) [Arabidopsis thaliana]
CATMA2a02420											0.758652	9.10334							-0.476654	7.71034					At2g03500	myb family transcription factor contains Pfam profile: PF00249 myb-like DNA-binding domain
CATMA2a02160											-1.12663	8.78699							-1.5802	5.65587					At2g03250	EXS family protein / ERD1/XPR1/SYG1 family protein similar to PHO1 protein [Arabidopsis thaliana] GI:20069032; contains Pfam profiles PF03105: SPX domain, PF03124: EXS family
CATMA2a02120											-1.21781	7.94658														xyloglucan fucosyltransferase, putative
CATMA2a01800	0.0500912	8.72976	-1.98833	6.84946			1.45151	6.88347			-0.482738	9.2502													At2g02880	mucin-related similar to putative mucin GI:18071389 [Oryza sativa]
CATMA2a01700											-0.200269	10.2605													At2g02795	hypothetical protein
CATMA5a46000											-1.87044	8.33078													At5g50080	AP2 domain-containing transcription factor, putative contains similarity to AP2 domain transcription factor
CATMA5a45745			0.897235	5.02764	-0.260985	8.52241	1.76475	7.02203	-0.623255	8.45532	0.597982	8.17936													At5g49810	methionine S-methyltransferase identical to methionine S-methyltransferase [Arabidopsis thaliana] GI:5733429
CATMA5a45658	-0.34087	9.03102					-0.622812	9.06623			-0.344517	7.51083	2.16535	5.85108							-1.50658	7.42775			At5g49720	endo-1,4-beta-glucanase KORRIGAN (KOR) / cellulase (OR16pep) identical to endo-1,4-beta-D-glucanase KORRIGAN [Arabidopsis thaliana] GI:3978258; similar to endo-1,4-beta-D-glucanase; cellulase GI:5689613 from [Brassica napus]; identical to cDNA cellulase (OR16pep) GI:1022806
CATMA5a45540	-0.645962	6.97909	-1.15735	7.46574			-0.815899	8.64034			0.415342	9.49454	-0.127439	4.71522											At5g49550	expressed protein
CATMA5a45500											-4.88096	4.40368													At5g49520	WRKY family transcription factor contains Pfam profile: PF03106 WRKY DNA -binding domain
CATMA5a45230											1.84908	5.12692													At5g49260	hypothetical protein
CATMA5a45170	0.292593	9.11868	1.04412	8.8905	0.266586	10.0714	1.58151	9.7076	-0.931904	9.56409	0.50673	10.0583	1.8815	9.03112	-0.1789	7.92451					-0.903256	8.44515			At5g49215	glycoside hydrolase family 28 protein / polygalacturonase (pectinase) family protein weak similarity to polygalacturonase [Brassica napus] GI:1212786; contains PF00295: Glycosyl hydrolases family 28
CATMA5a21830							-1.45089	5.81034			0.218304	9.08101													At5g24280	expressed protein ; expression supported by MPSS
CATMA5a21800							-2.51268	6.69803			0.0813456	8.55789													At5g24240	phosphatidylinositol 3- and 4-kinase family protein / ubiquitin family protein contains INTERPRO:IPR000626 ubiquitin domain, Pfam profile PF00454: Phosphatidylinositol 3- and 4-kinase
CATMA5a21480			-0.784462	7.16413	-0.452118	5.15871					0.327315	8.56005													At5g23960	terpene synthase/cyclase family protein non-consensus TA donor splice site at exon 4
CATMA5a21430			-0.237138	8.93616	-0.0697177	9.24142	-0.28516	8.97763	1.09345	8.36178	-0.0433722	9.38843	-0.0352319	7.24128	0.666815	4.29248									At5g23950	C2 domain-containing protein similar to cold-regulated gene SRC2 [Glycine max] GI:2055230; contains Pfam profile PF00168: C2 domain
CATMA5a21160											-0.811815	6.33886													At5g23680	sterile alpha motif (SAM) domain-containing protein contains Pfam profile PF00536: SAM domain (Sterile alpha motif)
CATMA5a21130	0.23795	9.56052	0.605069	7.14986	-1.00588	8.77945	-0.659626	9.69925	0.000202327	9.04346	-0.142322	10.3627	-0.0741966	8.94337	0.11037	8.22004	-0.387348	6.38863	-0.0856428	7.57743	-1.01182	8.14319			At5g23630	ATPase E1-E2 type family protein / haloacid dehalogenase-like hydrolase familiy protein similar to SP|O14072 Cation-transporting ATPase 4 (EC 3.6.3.-) {Schizosaccharomyces pombe}; contains InterPro accession IPR001757: ATPase, E1-E2 type; contains Pfam profile PF00702: haloacid dehalogenase-like hydrolase
CATMA5a20880											0.111286	8.78713													At5g23395	expressed protein
CATMA5a20810							-0.802052	8.62855			0.0199486	8.65296													At5g23330	riboflavin biosynthesis protein-related contains weak similarity to Riboflavin biosynthesis protein ribF. (Swiss-Prot:P08391) [Escherichia coli O157:H7]
CATMA5a04080					-1.5385	7.71818					1.60269	7.79313													At5g04910	hypothetical protein ; expression supported by MPSS
CATMA5a04050	1.22496	7.33505			-0.750238	8.02405					1.87044	7.39029							-0.230403	5.03707					At5g04885	glycosyl hydrolase family 3 protein contains Pfam profiles PF00933: Glycosyl hydrolase family 3 N terminal domain, PF01915: Glycosyl hydrolase family 3 C terminal domain
[truncated: 16,910 more rows]
